# Supplementary material for: Biological Functions and Prognostic Value of Ferroptosis-Related Genes in Bladder Cancer
Source: Front Mol Biosci. 2021 Nov 17;8:631152. doi: 10.3389/fmolb.2021.631152 (PMC8635965; doi:10.3389/fmolb.2021.631152)
Supplement: Supplementary file 1 [file Table3.XLSX]

## Sheet: gdc_sample_sheet.2021-07-02
File ID	File Name	Data Category	Data Type	Project ID	Case ID	Sample ID	Sample Type
78427743-d349-46fc-b915-cf43b874f0b4	21606713-f4ad-4e3c-99ba-92b2d7079cb0.FPKM.txt.gz	Transcriptome Profiling	Gene Expression Quantification	TCGA-BLCA	TCGA-ZF-A9R7	TCGA-ZF-A9R7-01A	Primary Tumor
1c6828dd-5471-45db-9a87-4ee4a45262cd	16c74720-66a9-4c6b-9450-3d12a28ca214.FPKM.txt.gz	Transcriptome Profiling	Gene Expression Quantification	TCGA-BLCA	TCGA-FD-A3SO	TCGA-FD-A3SO-01A	Primary Tumor
616e65ed-8134-4e3a-a973-c2880092c997	fcd7dc6c-37b2-4550-901b-71a35ce4ca60.FPKM.txt.gz	Transcriptome Profiling	Gene Expression Quantification	TCGA-BLCA	TCGA-E7-A97P	TCGA-E7-A97P-01A	Primary Tumor
98136992-bf6b-43a0-9e08-8c00d73f4883	a4249cc5-3d27-4662-b528-5878bb89380b.FPKM.txt.gz	Transcriptome Profiling	Gene Expression Quantification	TCGA-BLCA	TCGA-GU-A767	TCGA-GU-A767-01A	Primary Tumor
75d394bc-ba99-4b12-a43b-2d09a637d6e7	4b68dd95-805d-42cc-a1e8-9bb64e29f9f5.FPKM.txt.gz	Transcriptome Profiling	Gene Expression Quantification	TCGA-BLCA	TCGA-4Z-AA81	TCGA-4Z-AA81-01A	Primary Tumor
0164f848-59fe-4bea-a7bc-c47bfe6ffee7	4e22d3aa-a223-4ea7-bf40-4e2a2f4dd5f1.FPKM.txt.gz	Transcriptome Profiling	Gene Expression Quantification	TCGA-BLCA	TCGA-K4-A3WV	TCGA-K4-A3WV-11A	Solid Tissue Normal
4e5cb17a-0d84-4dca-8e47-5f9559901c2b	b64dd96f-0dd9-41b4-9e6c-8808c30697a7.FPKM.txt.gz	Transcriptome Profiling	Gene Expression Quantification	TCGA-BLCA	TCGA-E7-A85H	TCGA-E7-A85H-01A	Primary Tumor
f3b17659-c691-48b1-accd-04fc133a94c6	41568597-5081-414b-998b-d86b47556727.FPKM.txt.gz	Transcriptome Profiling	Gene Expression Quantification	TCGA-BLCA	TCGA-G2-AA3C	TCGA-G2-AA3C-01A	Primary Tumor
39cc450c-95fd-41de-99fa-f28a73f4a992	be81ed72-5acd-400e-b500-52e5151b957d.FPKM.txt.gz	Transcriptome Profiling	Gene Expression Quantification	TCGA-BLCA	TCGA-E7-A8O8	TCGA-E7-A8O8-01A	Primary Tumor
5b173f52-3c51-4743-9e91-012a70b8b033	0e5ed072-6e3c-4708-b05d-482439b01b6a.FPKM.txt.gz	Transcriptome Profiling	Gene Expression Quantification	TCGA-BLCA	TCGA-XF-A9SM	TCGA-XF-A9SM-01A	Primary Tumor
fc901ce1-5344-4610-a6a3-fed6a36d88d2	9df07e2e-809d-4b3c-8af9-1091aa388c25.FPKM.txt.gz	Transcriptome Profiling	Gene Expression Quantification	TCGA-BLCA	TCGA-DK-A3IN	TCGA-DK-A3IN-01A	Primary Tumor
1b32b485-0c18-4482-9ab5-4f0ae6a337fe	560d7be4-45d6-48e2-b0b4-243809b88724.FPKM.txt.gz	Transcriptome Profiling	Gene Expression Quantification	TCGA-BLCA	TCGA-BT-A2LA	TCGA-BT-A2LA-11A	Solid Tissue Normal
6a84fd21-e02b-4389-a5ed-061d3688fffd	44888c35-36ef-4e87-a5a4-a8fb30457ca1.FPKM.txt.gz	Transcriptome Profiling	Gene Expression Quantification	TCGA-BLCA	TCGA-2F-A9KR	TCGA-2F-A9KR-01A	Primary Tumor
9da7bff9-4bc4-4a10-aa2a-3c611da3b4bf	1dc10cee-ec11-4083-bba9-0c6e79445b42.FPKM.txt.gz	Transcriptome Profiling	Gene Expression Quantification	TCGA-BLCA	TCGA-E5-A4U1	TCGA-E5-A4U1-01A	Primary Tumor
ff0ced1b-a4f8-493d-919f-3ef38a1aa44d	84367da1-27f9-4b44-95e5-0b0f3a4610a9.FPKM.txt.gz	Transcriptome Profiling	Gene Expression Quantification	TCGA-BLCA	TCGA-E7-A3Y1	TCGA-E7-A3Y1-01A	Primary Tumor
1d1931b5-9700-4396-b1b7-f20055d06ed8	54b3225b-c8ae-4fef-a346-735e6ee576f9.FPKM.txt.gz	Transcriptome Profiling	Gene Expression Quantification	TCGA-BLCA	TCGA-FD-A6TC	TCGA-FD-A6TC-01A	Primary Tumor
0d01e51a-7829-4cf9-ae49-197a61e8b577	6f7b59ee-05b7-417b-bc61-474b38be240b.FPKM.txt.gz	Transcriptome Profiling	Gene Expression Quantification	TCGA-BLCA	TCGA-FD-A5BV	TCGA-FD-A5BV-01A	Primary Tumor
4d661b8b-6892-47a7-a22e-caab3af6a0f1	334edce0-62d3-40b0-843b-7078c4818151.FPKM.txt.gz	Transcriptome Profiling	Gene Expression Quantification	TCGA-BLCA	TCGA-DK-A2I4	TCGA-DK-A2I4-01A	Primary Tumor
a06a818b-0e99-4d15-8aa9-7725cf0dce62	ab93cdd7-6d27-4321-a8f8-f111e7784532.FPKM.txt.gz	Transcriptome Profiling	Gene Expression Quantification	TCGA-BLCA	TCGA-UY-A78M	TCGA-UY-A78M-01A	Primary Tumor
ebdd8d93-f9ed-44f2-ad4c-d17ecba9e8f1	3fb58934-0f65-4b55-9d04-3db875d60521.FPKM.txt.gz	Transcriptome Profiling	Gene Expression Quantification	TCGA-BLCA	TCGA-4Z-AA7R	TCGA-4Z-AA7R-01A	Primary Tumor
cca57870-7458-4d3a-8343-c6f4440dcdeb	76ef0645-c851-47d9-912b-2b7d778ffca1.FPKM.txt.gz	Transcriptome Profiling	Gene Expression Quantification	TCGA-BLCA	TCGA-HQ-A5NE	TCGA-HQ-A5NE-01A	Primary Tumor
69f06eb0-00f9-44ca-82d3-732b3a96408f	524c7b57-49a6-4bd4-b095-d52172d10c1e.FPKM.txt.gz	Transcriptome Profiling	Gene Expression Quantification	TCGA-BLCA	TCGA-XF-AAMT	TCGA-XF-AAMT-01A	Primary Tumor
d0ad474c-c4c5-4279-94c2-3e243b37b790	676e6ddd-baba-4537-9af5-326f8e715998.FPKM.txt.gz	Transcriptome Profiling	Gene Expression Quantification	TCGA-BLCA	TCGA-XF-A9SU	TCGA-XF-A9SU-01A	Primary Tumor
e7468a21-e669-4e88-a42e-2d515dae9e3b	4c48686f-e84f-458d-bdd6-058dcedb0c86.FPKM.txt.gz	Transcriptome Profiling	Gene Expression Quantification	TCGA-BLCA	TCGA-CF-A47S	TCGA-CF-A47S-01A	Primary Tumor
a106db5e-b31e-4919-ae7a-54da2ad7a4a8	063df1ef-c033-465b-b0ec-1ed202005968.FPKM.txt.gz	Transcriptome Profiling	Gene Expression Quantification	TCGA-BLCA	TCGA-FD-A6TK	TCGA-FD-A6TK-01A	Primary Tumor
34348484-0c7a-4948-a148-c68ee643130e	bf08aa0a-127e-4fd9-a209-049645880245.FPKM.txt.gz	Transcriptome Profiling	Gene Expression Quantification	TCGA-BLCA	TCGA-E7-A5KF	TCGA-E7-A5KF-01A	Primary Tumor
8eeed59c-7add-4103-9651-ed1a1c239c24	83db35fc-70bb-440e-97d7-1fae8fdae1d4.FPKM.txt.gz	Transcriptome Profiling	Gene Expression Quantification	TCGA-BLCA	TCGA-UY-A78L	TCGA-UY-A78L-01A	Primary Tumor
3e3af713-8504-4c04-821f-16dbd6aeff3c	a08161a3-c3ee-44c5-bf83-1f9bc65e5519.FPKM.txt.gz	Transcriptome Profiling	Gene Expression Quantification	TCGA-BLCA	TCGA-S5-A6DX	TCGA-S5-A6DX-01A	Primary Tumor
1e1fa256-5990-4640-b438-16f5ca1050fd	781a5fb7-d62a-439d-a062-2f6fcaad9168.FPKM.txt.gz	Transcriptome Profiling	Gene Expression Quantification	TCGA-BLCA	TCGA-XF-A8HI	TCGA-XF-A8HI-01A	Primary Tumor
c725d1cd-6e48-4828-843d-71e172f456a3	6b7b957f-e68d-49c9-b71d-ec09b5414f33.FPKM.txt.gz	Transcriptome Profiling	Gene Expression Quantification	TCGA-BLCA	TCGA-XF-A9T5	TCGA-XF-A9T5-01A	Primary Tumor
40cc2ff3-0b8a-408c-97e0-0cee91ba74c4	5d17ba3e-51e8-442f-9b3f-26111bd986fe.FPKM.txt.gz	Transcriptome Profiling	Gene Expression Quantification	TCGA-BLCA	TCGA-XF-A9SX	TCGA-XF-A9SX-01A	Primary Tumor
3b7de047-2ad0-4416-adcc-a7f48f2f550d	5ce16a94-7795-4566-93d7-8de4b0386752.FPKM.txt.gz	Transcriptome Profiling	Gene Expression Quantification	TCGA-BLCA	TCGA-G2-A2EK	TCGA-G2-A2EK-01A	Primary Tumor
95b63cb2-d249-4d6a-b42b-8a73eae81ef5	765462be-c6c3-491c-b588-fe173f4e2a33.FPKM.txt.gz	Transcriptome Profiling	Gene Expression Quantification	TCGA-BLCA	TCGA-ZF-A9RE	TCGA-ZF-A9RE-01A	Primary Tumor
07d3f9ac-e8a3-4809-90e7-6e8752ef2479	05472ddf-411c-40e1-9fca-525fc14ec490.FPKM.txt.gz	Transcriptome Profiling	Gene Expression Quantification	TCGA-BLCA	TCGA-E7-A7DV	TCGA-E7-A7DV-01A	Primary Tumor
3004d83d-56c1-4c18-8255-f3fb595cb28f	da788779-75a5-496b-b056-d356cd77ca65.FPKM.txt.gz	Transcriptome Profiling	Gene Expression Quantification	TCGA-BLCA	TCGA-HQ-A2OF	TCGA-HQ-A2OF-01A	Primary Tumor
e3900713-5d4a-40ad-9b4a-07254cd0adba	16979c41-375b-4b3a-adb9-b0a84f748c43.FPKM.txt.gz	Transcriptome Profiling	Gene Expression Quantification	TCGA-BLCA	TCGA-XF-AAN1	TCGA-XF-AAN1-01A	Primary Tumor
a651a211-1ce6-4666-8970-a1534ada7e06	2cf39837-fb85-4581-9d72-de39d0c4566e.FPKM.txt.gz	Transcriptome Profiling	Gene Expression Quantification	TCGA-BLCA	TCGA-DK-AA6P	TCGA-DK-AA6P-01A	Primary Tumor
b3cd57f2-ddf3-42f2-98aa-ff5464fc267d	a29ce333-9dd6-4026-9ee4-98674fcea032.FPKM.txt.gz	Transcriptome Profiling	Gene Expression Quantification	TCGA-BLCA	TCGA-CF-A47Y	TCGA-CF-A47Y-01A	Primary Tumor
6e731b89-7f93-49c4-b6e9-21a0e495a629	c68e4fc6-a690-4667-9335-af2eb563a8b5.FPKM.txt.gz	Transcriptome Profiling	Gene Expression Quantification	TCGA-BLCA	TCGA-CF-A3MI	TCGA-CF-A3MI-01A	Primary Tumor
4bf28b2a-2ae5-49c9-aba2-a660273db7a5	eea29b1e-88c6-45f5-8153-2ea542b6682b.FPKM.txt.gz	Transcriptome Profiling	Gene Expression Quantification	TCGA-BLCA	TCGA-G2-A2EL	TCGA-G2-A2EL-01A	Primary Tumor
6b3d2d79-7dd3-4d6c-a47c-c9d09ca20941	8efeb042-6349-482c-ab64-c1d096c8493c.FPKM.txt.gz	Transcriptome Profiling	Gene Expression Quantification	TCGA-BLCA	TCGA-XF-AAMZ	TCGA-XF-AAMZ-01A	Primary Tumor
371d1112-dfd7-4c38-9817-aba7b67e9af8	417c2f85-aaed-4cce-87fa-b312f0861094.FPKM.txt.gz	Transcriptome Profiling	Gene Expression Quantification	TCGA-BLCA	TCGA-DK-AA6L	TCGA-DK-AA6L-01A	Primary Tumor
1a43aebc-e357-4b89-9d0e-9d8a66129ffc	151f8dc5-cfe9-468b-8a85-516ad4a0d29c.FPKM.txt.gz	Transcriptome Profiling	Gene Expression Quantification	TCGA-BLCA	TCGA-XF-A9T4	TCGA-XF-A9T4-01A	Primary Tumor
7dd16282-a932-485e-b102-27b46f2d25f2	c5a6f1e5-7ab7-4a73-9e01-3cb16332a602.FPKM.txt.gz	Transcriptome Profiling	Gene Expression Quantification	TCGA-BLCA	TCGA-K4-A6MB	TCGA-K4-A6MB-01A	Primary Tumor
2e418901-a1f3-41f9-bd60-17d897d4a038	96be17e0-8ee2-4956-9527-2b966d7e8ce6.FPKM.txt.gz	Transcriptome Profiling	Gene Expression Quantification	TCGA-BLCA	TCGA-UY-A8OB	TCGA-UY-A8OB-01A	Primary Tumor
e07fb75b-310a-45b1-919d-982479ce6253	8d798acc-b2fe-4e02-85e1-7b8ba1ba9ed2.FPKM.txt.gz	Transcriptome Profiling	Gene Expression Quantification	TCGA-BLCA	TCGA-DK-A1A5	TCGA-DK-A1A5-01A	Primary Tumor
9989ebcd-7e5e-45c4-9e0f-3d30b68eb348	58169377-7606-4c1e-9af9-a03f23a8df64.FPKM.txt.gz	Transcriptome Profiling	Gene Expression Quantification	TCGA-BLCA	TCGA-2F-A9KQ	TCGA-2F-A9KQ-01A	Primary Tumor
b27cdcaa-1823-492d-ac86-3bb401b61e30	705a38c7-5af6-43df-8ac4-581d54212db6.FPKM.txt.gz	Transcriptome Profiling	Gene Expression Quantification	TCGA-BLCA	TCGA-SY-A9G0	TCGA-SY-A9G0-01A	Primary Tumor
c0e296dc-fc96-4928-946a-39a9867ec19d	762bff64-4ded-493f-b1e6-0c257468ff72.FPKM.txt.gz	Transcriptome Profiling	Gene Expression Quantification	TCGA-BLCA	TCGA-GV-A40G	TCGA-GV-A40G-01A	Primary Tumor
5247faa2-2ed7-4929-8fae-c798135ddb69	23069015-19eb-403d-91df-8ae3198a8c9c.FPKM.txt.gz	Transcriptome Profiling	Gene Expression Quantification	TCGA-BLCA	TCGA-FD-A5BX	TCGA-FD-A5BX-01A	Primary Tumor
5b902084-dcfc-4b37-a411-4a1db76ed61d	3893a3ce-8554-4de1-9070-4ad443e4fa03.FPKM.txt.gz	Transcriptome Profiling	Gene Expression Quantification	TCGA-BLCA	TCGA-BL-A13J	TCGA-BL-A13J-01A	Primary Tumor
97067611-a055-4874-966a-2f7998d4a43d	f86397e1-1ae1-4868-8999-3b9f9b74b80d.FPKM.txt.gz	Transcriptome Profiling	Gene Expression Quantification	TCGA-BLCA	TCGA-BT-A20N	TCGA-BT-A20N-11A	Solid Tissue Normal
5889c52a-a041-4c06-8144-bde22d3c0f0b	5c875572-a75a-411a-89e3-6eac50a72648.FPKM.txt.gz	Transcriptome Profiling	Gene Expression Quantification	TCGA-BLCA	TCGA-ZF-AA54	TCGA-ZF-AA54-01A	Primary Tumor
d1fde5a2-059a-461e-b5a4-e95dd88f6ffd	cd31d6ac-5218-4b91-b025-e7d2b12bfe0a.FPKM.txt.gz	Transcriptome Profiling	Gene Expression Quantification	TCGA-BLCA	TCGA-GU-A766	TCGA-GU-A766-01A	Primary Tumor
ab1b7a2a-7d7d-44bd-91e7-b3db6277a4d3	339381d9-5255-4b9c-a195-0fa6467e79a0.FPKM.txt.gz	Transcriptome Profiling	Gene Expression Quantification	TCGA-BLCA	TCGA-LT-A8JT	TCGA-LT-A8JT-01A	Primary Tumor
f9b48783-6534-4a32-bd62-1e70c8bbdbe5	1d515f92-2b6f-41f3-abb3-fb312e5a468a.FPKM.txt.gz	Transcriptome Profiling	Gene Expression Quantification	TCGA-BLCA	TCGA-FJ-A3Z9	TCGA-FJ-A3Z9-01A	Primary Tumor
165f7bdd-0a2a-47cc-8620-31322c0a6fb4	9375f65d-23d3-4db0-b3e5-8cdd525cb3a9.FPKM.txt.gz	Transcriptome Profiling	Gene Expression Quantification	TCGA-BLCA	TCGA-DK-A1AC	TCGA-DK-A1AC-01A	Primary Tumor
92b79764-8db0-4bb7-bc70-2239cc3561ef	e659b3e8-7f6b-4ba7-9bf8-689cadc1a615.FPKM.txt.gz	Transcriptome Profiling	Gene Expression Quantification	TCGA-BLCA	TCGA-GC-A6I3	TCGA-GC-A6I3-11A	Solid Tissue Normal
77f984da-b21a-4635-a0a2-df99e6b21870	6f0c496f-8069-49c1-a79e-da58976f44e9.FPKM.txt.gz	Transcriptome Profiling	Gene Expression Quantification	TCGA-BLCA	TCGA-C4-A0F1	TCGA-C4-A0F1-01A	Primary Tumor
49629ee0-8ab9-4d76-919b-3174e7a3ff70	094bf3c0-e72b-46a6-b940-9683a0039dfa.FPKM.txt.gz	Transcriptome Profiling	Gene Expression Quantification	TCGA-BLCA	TCGA-G2-A2ES	TCGA-G2-A2ES-01A	Primary Tumor
b1ffe92c-c70b-4943-aaec-c7d0dcff13ef	b4055612-fbf6-475b-b74d-5a067dad4fff.FPKM.txt.gz	Transcriptome Profiling	Gene Expression Quantification	TCGA-BLCA	TCGA-XF-AAN4	TCGA-XF-AAN4-01A	Primary Tumor
1be1684d-7a02-41f8-b0c0-d8e3932634e5	7d74dfd7-8884-42ae-8bf8-b39dfbc2bbae.FPKM.txt.gz	Transcriptome Profiling	Gene Expression Quantification	TCGA-BLCA	TCGA-4Z-AA83	TCGA-4Z-AA83-01A	Primary Tumor
01cc2785-5648-4354-bd0f-5a4506bcf792	dd1dfaeb-20a4-4237-ad46-6cc609af2c53.FPKM.txt.gz	Transcriptome Profiling	Gene Expression Quantification	TCGA-BLCA	TCGA-4Z-AA7N	TCGA-4Z-AA7N-01A	Primary Tumor
7cc930a2-394d-4bf4-b747-3adcdad11bcb	3af7d540-1401-43db-917f-277ff4da96d4.FPKM.txt.gz	Transcriptome Profiling	Gene Expression Quantification	TCGA-BLCA	TCGA-HQ-A2OE	TCGA-HQ-A2OE-01A	Primary Tumor
e6910820-8e89-4a54-9dba-b07959cdff72	c6b63416-9f37-4290-a362-b4ee3a0e2e46.FPKM.txt.gz	Transcriptome Profiling	Gene Expression Quantification	TCGA-BLCA	TCGA-UY-A8OC	TCGA-UY-A8OC-01A	Primary Tumor
b6addf91-7994-4fe7-acf2-a2588705cb7b	9830efa0-01e2-495a-9437-1d2506469fd8.FPKM.txt.gz	Transcriptome Profiling	Gene Expression Quantification	TCGA-BLCA	TCGA-GV-A3JV	TCGA-GV-A3JV-01A	Primary Tumor
91e6814b-4443-4f5a-b311-b9f215246fde	fc751614-a3cf-49bd-8c0d-413211dadc61.FPKM.txt.gz	Transcriptome Profiling	Gene Expression Quantification	TCGA-BLCA	TCGA-XF-A9T8	TCGA-XF-A9T8-01A	Primary Tumor
52bd2837-6106-410a-85d9-885c49a78d71	97f5cca1-355a-43fa-94de-df83f165bc4f.FPKM.txt.gz	Transcriptome Profiling	Gene Expression Quantification	TCGA-BLCA	TCGA-KQ-A41S	TCGA-KQ-A41S-01A	Primary Tumor
8dd6de52-fe6a-4a4d-9f17-eb32051e230a	8111546f-1eec-4ae9-a1f2-0a1548b2f61d.FPKM.txt.gz	Transcriptome Profiling	Gene Expression Quantification	TCGA-BLCA	TCGA-CU-A3YL	TCGA-CU-A3YL-01A	Primary Tumor
21731599-54fe-4361-b388-2d9f20babbef	a49b739f-b106-498c-9453-c6240ffe338a.FPKM.txt.gz	Transcriptome Profiling	Gene Expression Quantification	TCGA-BLCA	TCGA-E7-A7XN	TCGA-E7-A7XN-01A	Primary Tumor
c73e4e32-dff6-4937-baa0-45342c9f5eec	64d36f74-2917-47fd-b645-fcdefc024c09.FPKM.txt.gz	Transcriptome Profiling	Gene Expression Quantification	TCGA-BLCA	TCGA-DK-A2HX	TCGA-DK-A2HX-01A	Primary Tumor
95982667-f54c-4b46-b0e6-c45d421ce1d9	e48eec75-ddbc-4824-8be6-e7fe0627239b.FPKM.txt.gz	Transcriptome Profiling	Gene Expression Quantification	TCGA-BLCA	TCGA-CF-A8HY	TCGA-CF-A8HY-01A	Primary Tumor
52b88da6-455a-4a89-947a-bb0f7f914007	03872f69-93f5-4d6c-aeb3-dadbc2762682.FPKM.txt.gz	Transcriptome Profiling	Gene Expression Quantification	TCGA-BLCA	TCGA-4Z-AA7W	TCGA-4Z-AA7W-01A	Primary Tumor
9a433c79-1f52-45f9-af78-b9c60d756291	0e46571a-ea12-458c-bcde-63e30fe4c8f9.FPKM.txt.gz	Transcriptome Profiling	Gene Expression Quantification	TCGA-BLCA	TCGA-FD-A43U	TCGA-FD-A43U-01A	Primary Tumor
d638b334-c28d-47c8-8c55-a7d0d00918b7	d4be1d22-3ece-42e9-9d92-0fdb3dc95c3a.FPKM.txt.gz	Transcriptome Profiling	Gene Expression Quantification	TCGA-BLCA	TCGA-BL-A0C8	TCGA-BL-A0C8-01A	Primary Tumor
a43c5f1b-443d-4b85-ad4c-0549f93c395c	059ef699-2da2-4f3e-8f7c-996ae394a87b.FPKM.txt.gz	Transcriptome Profiling	Gene Expression Quantification	TCGA-BLCA	TCGA-BT-A0S7	TCGA-BT-A0S7-01A	Primary Tumor
40763aa0-5405-4330-8805-e9366533fdaa	c7458649-6ea8-48bb-936e-628aebeba07c.FPKM.txt.gz	Transcriptome Profiling	Gene Expression Quantification	TCGA-BLCA	TCGA-ZF-A9R3	TCGA-ZF-A9R3-01A	Primary Tumor
b2dd7577-2e22-49ae-89f3-5cd2faab4e6a	2eb23517-6e3b-4d88-a99e-04fd54502fa8.FPKM.txt.gz	Transcriptome Profiling	Gene Expression Quantification	TCGA-BLCA	TCGA-4Z-AA89	TCGA-4Z-AA89-01A	Primary Tumor
7c66b0a9-72f4-403e-b761-37957bb8f6c1	02f0ecc1-a546-4c1a-a743-d4c3c0ea42e1.FPKM.txt.gz	Transcriptome Profiling	Gene Expression Quantification	TCGA-BLCA	TCGA-GU-A42P	TCGA-GU-A42P-01A	Primary Tumor
e337c2c0-ea3a-4bcb-bf1e-199f41f9e5a8	64f1b5f5-28fc-40f6-a27f-547a05dbc6a8.FPKM.txt.gz	Transcriptome Profiling	Gene Expression Quantification	TCGA-BLCA	TCGA-FD-A3NA	TCGA-FD-A3NA-01A	Primary Tumor
b675d567-6226-41b4-8edb-91a094d3d44a	99decb55-33ed-40cb-8068-8ab21bd2bc4f.FPKM.txt.gz	Transcriptome Profiling	Gene Expression Quantification	TCGA-BLCA	TCGA-E7-A5KE	TCGA-E7-A5KE-01A	Primary Tumor
4bb61cec-a424-456b-bed5-993fca6ea1e6	5a06ce70-77c7-4604-96a4-37de6df4306d.FPKM.txt.gz	Transcriptome Profiling	Gene Expression Quantification	TCGA-BLCA	TCGA-ZF-AA4V	TCGA-ZF-AA4V-01A	Primary Tumor
6e60a25b-4261-456c-8f4a-34ada2968db5	62a84486-f035-481e-bcda-0bfa9a847358.FPKM.txt.gz	Transcriptome Profiling	Gene Expression Quantification	TCGA-BLCA	TCGA-ZF-AA53	TCGA-ZF-AA53-01A	Primary Tumor
6327966f-9e9d-4eff-ae5b-dbfbd46b75f7	b544edf5-c496-4a5a-91c2-ac3801b97642.FPKM.txt.gz	Transcriptome Profiling	Gene Expression Quantification	TCGA-BLCA	TCGA-ZF-A9RM	TCGA-ZF-A9RM-01A	Primary Tumor
a5134a99-7364-4164-bfaa-4867a9cb54df	9ac9047f-7c57-4173-a9cc-d45430e2ece0.FPKM.txt.gz	Transcriptome Profiling	Gene Expression Quantification	TCGA-BLCA	TCGA-BL-A13I	TCGA-BL-A13I-01A	Primary Tumor
39ee6f3e-6d5e-4a3e-b66f-3b60d0365c52	5cf8ae27-a229-4309-9ba2-89bbab7f5da2.FPKM.txt.gz	Transcriptome Profiling	Gene Expression Quantification	TCGA-BLCA	TCGA-CU-A72E	TCGA-CU-A72E-01A	Primary Tumor
056dd38c-1421-4d64-a047-a421deba88bc	a1230c68-c8d1-4521-8bb3-dd27d2a5bfc4.FPKM.txt.gz	Transcriptome Profiling	Gene Expression Quantification	TCGA-BLCA	TCGA-CF-A47W	TCGA-CF-A47W-01A	Primary Tumor
c8ae4648-c8e7-4565-98c1-269bab5d8b7a	e5e13a00-2365-497e-9145-1f6c5982416c.FPKM.txt.gz	Transcriptome Profiling	Gene Expression Quantification	TCGA-BLCA	TCGA-GC-A3I6	TCGA-GC-A3I6-01A	Primary Tumor
462ed35d-4e26-49c3-a81f-c37cc405daa3	99497cc1-b2cf-476b-9b39-b5fbc152c2ea.FPKM.txt.gz	Transcriptome Profiling	Gene Expression Quantification	TCGA-BLCA	TCGA-FD-A6TA	TCGA-FD-A6TA-01A	Primary Tumor
663195ce-9c1a-4d59-b37d-97532839b832	077696fe-72e3-441b-87b1-981ed40c5b79.FPKM.txt.gz	Transcriptome Profiling	Gene Expression Quantification	TCGA-BLCA	TCGA-CF-A47X	TCGA-CF-A47X-01A	Primary Tumor
2adf9fe7-7f33-4818-b1b2-f2e2a3b1a3fa	82447a0a-1a26-4042-b376-f96b3e1fe3c1.FPKM.txt.gz	Transcriptome Profiling	Gene Expression Quantification	TCGA-BLCA	TCGA-ZF-AA51	TCGA-ZF-AA51-01A	Primary Tumor
5e61686b-9017-4c42-a1ad-80ffab58b353	15941f8a-9656-4fb5-95fa-70697a849f31.FPKM.txt.gz	Transcriptome Profiling	Gene Expression Quantification	TCGA-BLCA	TCGA-FD-A62O	TCGA-FD-A62O-01A	Primary Tumor
effc4a29-59b3-4225-8b6e-c5d0a1d6043e	d8586777-f71e-433a-bdbb-2245fd5e2864.FPKM.txt.gz	Transcriptome Profiling	Gene Expression Quantification	TCGA-BLCA	TCGA-BL-A3JM	TCGA-BL-A3JM-01A	Primary Tumor
1746d0d7-b508-4d31-b8bd-474e4121a37e	1387d266-cdf6-4076-9f74-97d6ebcf792a.FPKM.txt.gz	Transcriptome Profiling	Gene Expression Quantification	TCGA-BLCA	TCGA-FJ-A3ZF	TCGA-FJ-A3ZF-01A	Primary Tumor
0a719754-5b84-4ac6-a465-f9c1ad254211	bd7e6aec-e9b1-40da-88a9-b13d8256c793.FPKM.txt.gz	Transcriptome Profiling	Gene Expression Quantification	TCGA-BLCA	TCGA-CU-A0YO	TCGA-CU-A0YO-01A	Primary Tumor
4d23ea52-15b7-497a-adc5-a61df86bd4e2	95800161-3f66-4e18-9d77-23a421dac0e8.FPKM.txt.gz	Transcriptome Profiling	Gene Expression Quantification	TCGA-BLCA	TCGA-CF-A5UA	TCGA-CF-A5UA-01A	Primary Tumor
1cc6f32c-fe0d-45ec-8214-9e07f11b33ff	71976893-498b-481d-9f66-d9f6186d785b.FPKM.txt.gz	Transcriptome Profiling	Gene Expression Quantification	TCGA-BLCA	TCGA-K4-AAQO	TCGA-K4-AAQO-01A	Primary Tumor
17884de0-5e50-46ec-b9ce-cd95d984b48c	4aaf1fb2-b7e6-4857-b3ff-002d269b7f34.FPKM.txt.gz	Transcriptome Profiling	Gene Expression Quantification	TCGA-BLCA	TCGA-FD-A3SM	TCGA-FD-A3SM-01A	Primary Tumor
d0d8adb6-5a97-4c2c-9c99-f192d9db2f22	93293529-ae13-4ad2-94dc-a566275c606f.FPKM.txt.gz	Transcriptome Profiling	Gene Expression Quantification	TCGA-BLCA	TCGA-BL-A5ZZ	TCGA-BL-A5ZZ-01A	Primary Tumor
cda51282-4f8b-44c6-b0da-8469da9d6efa	09960f41-c1aa-4f75-8431-4df396f1a099.FPKM.txt.gz	Transcriptome Profiling	Gene Expression Quantification	TCGA-BLCA	TCGA-FD-A62N	TCGA-FD-A62N-01A	Primary Tumor
87d79ea1-4fcd-4646-9da2-62701b31ffed	f35321db-9fca-4de9-a14a-1bcae60bb202.FPKM.txt.gz	Transcriptome Profiling	Gene Expression Quantification	TCGA-BLCA	TCGA-BT-A20J	TCGA-BT-A20J-01A	Primary Tumor
b521ac76-60ba-4a67-a8c8-61e63a68f6c0	a71e7122-02c6-4f90-b1ad-b651fa1f06a8.FPKM.txt.gz	Transcriptome Profiling	Gene Expression Quantification	TCGA-BLCA	TCGA-FT-A61P	TCGA-FT-A61P-01A	Primary Tumor
ae1bba47-597c-4396-9098-f05ec1956b6c	134fc543-032e-4ee2-8a00-de791e68e037.FPKM.txt.gz	Transcriptome Profiling	Gene Expression Quantification	TCGA-BLCA	TCGA-DK-AA77	TCGA-DK-AA77-01A	Primary Tumor
dd66790b-be07-46c9-b4d9-c2fe3b81b717	e9d9c32a-e05b-4b00-a4c9-93c9c54037c7.FPKM.txt.gz	Transcriptome Profiling	Gene Expression Quantification	TCGA-BLCA	TCGA-ZF-AA5N	TCGA-ZF-AA5N-01A	Primary Tumor
ce094e44-08b9-413c-a83f-16f0a94628ac	32648f93-4bfc-4c39-a35c-33fc90be175e.FPKM.txt.gz	Transcriptome Profiling	Gene Expression Quantification	TCGA-BLCA	TCGA-DK-AA6U	TCGA-DK-AA6U-01A	Primary Tumor
dfeb4fba-07f5-4ca1-8a73-77f17e7833dc	58e60ae5-3245-46f5-8e76-bfe09910002a.FPKM.txt.gz	Transcriptome Profiling	Gene Expression Quantification	TCGA-BLCA	TCGA-BT-A20O	TCGA-BT-A20O-01A	Primary Tumor
fa3a1e9a-d756-4047-b10d-5515681a75aa	323a8944-dd67-4010-aa40-506285dbe4bd.FPKM.txt.gz	Transcriptome Profiling	Gene Expression Quantification	TCGA-BLCA	TCGA-GD-A3OS	TCGA-GD-A3OS-01A	Primary Tumor
e9e5db3c-486a-41b9-b595-351b50bf1e25	2ea66599-cfa6-4a42-b88c-0889cc98cc5f.FPKM.txt.gz	Transcriptome Profiling	Gene Expression Quantification	TCGA-BLCA	TCGA-XF-A9SZ	TCGA-XF-A9SZ-01A	Primary Tumor
46e8eada-85f0-4cde-b9f0-067ccbfb0fd9	ef940b6c-10ef-42df-a5a9-c8f21044f096.FPKM.txt.gz	Transcriptome Profiling	Gene Expression Quantification	TCGA-BLCA	TCGA-4Z-AA82	TCGA-4Z-AA82-01A	Primary Tumor
7e5a0b80-8bf8-4708-99d5-eb5ec75ed394	7a2815fa-4e07-4d3c-ab0a-6ab62e4b3216.FPKM.txt.gz	Transcriptome Profiling	Gene Expression Quantification	TCGA-BLCA	TCGA-GD-A3OP	TCGA-GD-A3OP-11A	Solid Tissue Normal
094b2cc9-6edf-478d-8a90-d20af88dc7cb	c183624c-10c6-40c7-9aba-46e2efb19930.FPKM.txt.gz	Transcriptome Profiling	Gene Expression Quantification	TCGA-BLCA	TCGA-DK-AA76	TCGA-DK-AA76-01A	Primary Tumor
8143d67d-86c9-4ba0-a08e-bddf58b69a51	6b1f2e6a-f8f2-4f08-8ca5-76874cb5cc4d.FPKM.txt.gz	Transcriptome Profiling	Gene Expression Quantification	TCGA-BLCA	TCGA-DK-A3IL	TCGA-DK-A3IL-01A	Primary Tumor
512de634-ecd6-4254-a2a4-2eca21abf472	e730b796-61b4-4dc2-8319-f9c08f42d189.FPKM.txt.gz	Transcriptome Profiling	Gene Expression Quantification	TCGA-BLCA	TCGA-E7-A678	TCGA-E7-A678-01A	Primary Tumor
23a7b575-a768-48bd-8bb0-15e0eccb034e	ee17781c-26cc-43e4-9fc3-41e4d83df04d.FPKM.txt.gz	Transcriptome Profiling	Gene Expression Quantification	TCGA-BLCA	TCGA-ZF-A9R1	TCGA-ZF-A9R1-01A	Primary Tumor
5e244252-66d7-49e9-b28c-ce06e82d52f9	b6f0b71c-d213-4f4f-8950-03d18d63015a.FPKM.txt.gz	Transcriptome Profiling	Gene Expression Quantification	TCGA-BLCA	TCGA-XF-A9SH	TCGA-XF-A9SH-01A	Primary Tumor
d6b0fe2c-7306-4c1b-8459-1bfd1dff0ee8	fc412747-9050-4c51-8e1e-9b6e1bc3b5f5.FPKM.txt.gz	Transcriptome Profiling	Gene Expression Quantification	TCGA-BLCA	TCGA-FD-A5BU	TCGA-FD-A5BU-01A	Primary Tumor
62545908-2ede-47e6-a7d2-1660cfc6898b	ff691f33-5e85-4295-88f5-c86b762da62b.FPKM.txt.gz	Transcriptome Profiling	Gene Expression Quantification	TCGA-BLCA	TCGA-C4-A0F7	TCGA-C4-A0F7-01A	Primary Tumor
f5b9b482-d164-450b-a658-44f904ecb8db	fb7b4bc8-eb7c-4ddf-8109-e699c4b620bd.FPKM.txt.gz	Transcriptome Profiling	Gene Expression Quantification	TCGA-BLCA	TCGA-C4-A0F0	TCGA-C4-A0F0-01A	Primary Tumor
ae32f471-848a-4dce-9d16-9d93c120cbc0	b4ebfcd6-9b4e-4c61-96de-7bc4335c519d.FPKM.txt.gz	Transcriptome Profiling	Gene Expression Quantification	TCGA-BLCA	TCGA-FD-A3N5	TCGA-FD-A3N5-01A	Primary Tumor
012417b7-d0a7-4ad2-ab04-17c3158fa71e	7cd11fe2-c1bc-480d-a0a3-3e05e9c8faae.FPKM.txt.gz	Transcriptome Profiling	Gene Expression Quantification	TCGA-BLCA	TCGA-ZF-A9R5	TCGA-ZF-A9R5-01A	Primary Tumor
89d6e2dd-c171-4c23-b27f-8c1bdcae4f09	a466927a-fe3d-4efe-9509-3a08338fe859.FPKM.txt.gz	Transcriptome Profiling	Gene Expression Quantification	TCGA-BLCA	TCGA-CU-A3KJ	TCGA-CU-A3KJ-01A	Primary Tumor
aa563a88-2510-4fa5-977d-7d52141fe407	827ee9a3-e5fc-427f-855d-9cabac010795.FPKM.txt.gz	Transcriptome Profiling	Gene Expression Quantification	TCGA-BLCA	TCGA-DK-AA6S	TCGA-DK-AA6S-01A	Primary Tumor
19b51f4c-d886-4a0e-b831-bd4a3635c8f4	ad1d63e4-abf1-43db-95ce-09ee88d6ef2e.FPKM.txt.gz	Transcriptome Profiling	Gene Expression Quantification	TCGA-BLCA	TCGA-BT-A42E	TCGA-BT-A42E-01A	Primary Tumor
4663044b-7e03-4246-96d3-ee5b313f21be	28d7daba-c3bb-4bfa-ab8d-cda43cb1c22c.FPKM.txt.gz	Transcriptome Profiling	Gene Expression Quantification	TCGA-BLCA	TCGA-FD-A43X	TCGA-FD-A43X-01A	Primary Tumor
0689d15c-fc69-4afd-8d9a-de1ec5122a12	733af299-34cf-4bd8-b3ff-eb988c345810.FPKM.txt.gz	Transcriptome Profiling	Gene Expression Quantification	TCGA-BLCA	TCGA-ZF-AA4R	TCGA-ZF-AA4R-01A	Primary Tumor
30efd0d0-dd83-4b10-ac4c-87678b10f850	18c4e21e-2f12-4d7f-a0d7-85d812eccce6.FPKM.txt.gz	Transcriptome Profiling	Gene Expression Quantification	TCGA-BLCA	TCGA-BT-A20T	TCGA-BT-A20T-01A	Primary Tumor
64887081-db9a-4ff4-8180-bed7ea93e872	9eea9c04-9172-42cc-b38b-78c9740601ab.FPKM.txt.gz	Transcriptome Profiling	Gene Expression Quantification	TCGA-BLCA	TCGA-E7-A7DU	TCGA-E7-A7DU-01A	Primary Tumor
e32db398-1f27-4a81-9dcb-e4515efa54a1	15a2b972-3034-4456-b88f-960c9de9a7aa.FPKM.txt.gz	Transcriptome Profiling	Gene Expression Quantification	TCGA-BLCA	TCGA-DK-A3WY	TCGA-DK-A3WY-01A	Primary Tumor
48970224-fac0-4b1a-93d7-1ab3ad9365e5	0eb54f4b-5484-4757-96df-9da9ed25668e.FPKM.txt.gz	Transcriptome Profiling	Gene Expression Quantification	TCGA-BLCA	TCGA-G2-A2EF	TCGA-G2-A2EF-01A	Primary Tumor
bd40a621-1bcd-4560-b56f-7a177ab101de	a69188da-1c3b-4d14-b50c-86e3a7ff0a5e.FPKM.txt.gz	Transcriptome Profiling	Gene Expression Quantification	TCGA-BLCA	TCGA-BT-A20V	TCGA-BT-A20V-01A	Primary Tumor
29d9f6bb-97c3-41a2-9a95-ef739cbda1ea	942024fb-1b24-4c73-8b99-ceeff8f7e065.FPKM.txt.gz	Transcriptome Profiling	Gene Expression Quantification	TCGA-BLCA	TCGA-K4-A3WV	TCGA-K4-A3WV-01A	Primary Tumor
563bafd7-c41d-43a6-859e-9595e444287e	a2ef11f9-f323-4b73-b6ad-8876100166d9.FPKM.txt.gz	Transcriptome Profiling	Gene Expression Quantification	TCGA-BLCA	TCGA-GU-AATQ	TCGA-GU-AATQ-01A	Primary Tumor
1587fd75-ff83-4aa0-a689-1a000cb14dfe	c5047f59-c194-4cb9-9538-9d06d0946d64.FPKM.txt.gz	Transcriptome Profiling	Gene Expression Quantification	TCGA-BLCA	TCGA-CF-A3MF	TCGA-CF-A3MF-01A	Primary Tumor
787be666-bbca-4b8a-bd88-10b440e9e011	7cbea792-5e47-424c-94d6-084fb49247d1.FPKM.txt.gz	Transcriptome Profiling	Gene Expression Quantification	TCGA-BLCA	TCGA-CF-A47T	TCGA-CF-A47T-01A	Primary Tumor
bf8f534a-94e6-46ca-89d5-b76c92eaeebb	3a031010-7222-497e-8400-01d633c450d7.FPKM.txt.gz	Transcriptome Profiling	Gene Expression Quantification	TCGA-BLCA	TCGA-YC-A8S6	TCGA-YC-A8S6-01A	Primary Tumor
d393ce89-5f4a-44e3-a733-180ccece29bb	66f3c0b6-1b74-484b-8540-32400cef01a7.FPKM.txt.gz	Transcriptome Profiling	Gene Expression Quantification	TCGA-BLCA	TCGA-DK-A3IS	TCGA-DK-A3IS-01A	Primary Tumor
7fa1df3b-2343-4edf-8934-b227f80dd453	a8b4c5de-a026-4f9a-a9d5-e9d6748ade5e.FPKM.txt.gz	Transcriptome Profiling	Gene Expression Quantification	TCGA-BLCA	TCGA-XF-A9SJ	TCGA-XF-A9SJ-01A	Primary Tumor
e9f0b8b5-e4de-4b4f-8fd3-1f9a26e55b7f	333d5e75-56ba-4a36-86de-34569303e416.FPKM.txt.gz	Transcriptome Profiling	Gene Expression Quantification	TCGA-BLCA	TCGA-DK-AA6T	TCGA-DK-AA6T-01A	Primary Tumor
257c1967-f552-4f5c-82d1-abb78a2ea37c	42dac8a8-97f4-40f8-b2b9-170ffe3debc3.FPKM.txt.gz	Transcriptome Profiling	Gene Expression Quantification	TCGA-BLCA	TCGA-BT-A20N	TCGA-BT-A20N-01A	Primary Tumor
c85f7a40-a44a-4271-854e-a3e7e83e89cf	5b39b3d7-2aa0-4dc8-b814-53e42fcc86fb.FPKM.txt.gz	Transcriptome Profiling	Gene Expression Quantification	TCGA-BLCA	TCGA-XF-AAMW	TCGA-XF-AAMW-01A	Primary Tumor
1563a3a7-bd74-4abd-a86a-90da9e4845a8	b991af62-5624-4ad2-87d1-303e994a7001.FPKM.txt.gz	Transcriptome Profiling	Gene Expression Quantification	TCGA-BLCA	TCGA-BT-A3PJ	TCGA-BT-A3PJ-01A	Primary Tumor
fb3410cd-0551-48f1-9794-d0d59d1b2a52	384809f6-af50-4fcb-b269-c72c1a0e77a4.FPKM.txt.gz	Transcriptome Profiling	Gene Expression Quantification	TCGA-BLCA	TCGA-GC-A3OO	TCGA-GC-A3OO-01A	Primary Tumor
3d9d6db1-e143-4f2b-9e16-e06b578e673b	773cf932-d91e-4358-8c70-ea32c18fc7b2.FPKM.txt.gz	Transcriptome Profiling	Gene Expression Quantification	TCGA-BLCA	TCGA-BT-A2LB	TCGA-BT-A2LB-11A	Solid Tissue Normal
7c141852-a146-43a1-aa40-14c91ca92127	bf255f2e-514d-401c-939b-48812b85f307.FPKM.txt.gz	Transcriptome Profiling	Gene Expression Quantification	TCGA-BLCA	TCGA-E7-A6ME	TCGA-E7-A6ME-01A	Primary Tumor
31b9868b-324f-4bde-966b-66f3513fc35b	b4610520-9d1e-4bfe-ab3b-2864067bdc9c.FPKM.txt.gz	Transcriptome Profiling	Gene Expression Quantification	TCGA-BLCA	TCGA-XF-AAN5	TCGA-XF-AAN5-01A	Primary Tumor
5afa342e-e797-44a8-9665-0a3edb0eb9f4	b47eff6e-2f1a-41a1-8f59-0f77006ba38e.FPKM.txt.gz	Transcriptome Profiling	Gene Expression Quantification	TCGA-BLCA	TCGA-FD-A3SN	TCGA-FD-A3SN-01A	Primary Tumor
760d130d-cd21-4358-8270-f5f54afdf71c	ed6534e0-f180-42f3-81cd-ff41e4485f92.FPKM.txt.gz	Transcriptome Profiling	Gene Expression Quantification	TCGA-BLCA	TCGA-ZF-A9R2	TCGA-ZF-A9R2-01A	Primary Tumor
e094af19-7daf-4d9c-8d9d-9e1f9acf9e26	1e87b17f-db23-400f-96f0-608bc7d98009.FPKM.txt.gz	Transcriptome Profiling	Gene Expression Quantification	TCGA-BLCA	TCGA-ZF-AA4T	TCGA-ZF-AA4T-01A	Primary Tumor
7692dd03-6f3f-4a2e-a131-66b3cc25a9e8	575f11ed-961d-483d-9a2b-9568d355f412.FPKM.txt.gz	Transcriptome Profiling	Gene Expression Quantification	TCGA-BLCA	TCGA-E7-A4IJ	TCGA-E7-A4IJ-01A	Primary Tumor
a5391163-f5a7-4a26-83f7-17e833cea570	968dcd47-d996-44ed-8174-f63cfcde9446.FPKM.txt.gz	Transcriptome Profiling	Gene Expression Quantification	TCGA-BLCA	TCGA-FD-A6TE	TCGA-FD-A6TE-01A	Primary Tumor
da4b2738-2b09-4ac9-a046-f497595333b7	6a04b8ef-00ac-45d7-ac72-2e311e383f35.FPKM.txt.gz	Transcriptome Profiling	Gene Expression Quantification	TCGA-BLCA	TCGA-H4-A2HO	TCGA-H4-A2HO-01A	Primary Tumor
7bfe2dd6-cab3-495b-9f99-8f895c6c1bd5	15a0c1b3-fe5c-47d4-9675-7bf8ec838e3a.FPKM.txt.gz	Transcriptome Profiling	Gene Expression Quantification	TCGA-BLCA	TCGA-FD-A6TB	TCGA-FD-A6TB-01A	Primary Tumor
bcaff476-37f0-494d-98d2-986939c910c7	3833f138-a4b7-40b9-bbc4-7f28973305e4.FPKM.txt.gz	Transcriptome Profiling	Gene Expression Quantification	TCGA-BLCA	TCGA-XF-AAN3	TCGA-XF-AAN3-01A	Primary Tumor
133ef28e-8203-491a-8c4d-6bcc6195ed95	0a1b146d-7b9f-4382-9cfc-c187fafbb47c.FPKM.txt.gz	Transcriptome Profiling	Gene Expression Quantification	TCGA-BLCA	TCGA-XF-AAMH	TCGA-XF-AAMH-01A	Primary Tumor
624cc405-35b9-4179-853c-cd92aae72003	3a72243a-6fab-453f-a1b0-e9cb00e84064.FPKM.txt.gz	Transcriptome Profiling	Gene Expression Quantification	TCGA-BLCA	TCGA-FD-A3B8	TCGA-FD-A3B8-01A	Primary Tumor
eadc6163-f65b-48a3-ab18-0c1e587c31de	74fa890a-d4e6-4718-959a-2b2c125c892e.FPKM.txt.gz	Transcriptome Profiling	Gene Expression Quantification	TCGA-BLCA	TCGA-XF-A9SY	TCGA-XF-A9SY-01A	Primary Tumor
d2421a2a-442f-435c-9724-38eb7b28abe7	8f6adb29-73cc-4152-8c4e-0a1231ce9c15.FPKM.txt.gz	Transcriptome Profiling	Gene Expression Quantification	TCGA-BLCA	TCGA-CU-A0YN	TCGA-CU-A0YN-01A	Primary Tumor
dc283f43-6456-4cb6-9baa-063d5262489e	55735ee9-5194-4208-9813-b9f24db0a0bf.FPKM.txt.gz	Transcriptome Profiling	Gene Expression Quantification	TCGA-BLCA	TCGA-FD-A5BZ	TCGA-FD-A5BZ-01A	Primary Tumor
641f6e04-fd78-4a31-810a-ab54e0b37034	dfcc3adf-acac-470d-a49d-3285de250c86.FPKM.txt.gz	Transcriptome Profiling	Gene Expression Quantification	TCGA-BLCA	TCGA-BT-A20P	TCGA-BT-A20P-01A	Primary Tumor
8af07d25-0c43-40aa-8900-48707600f01a	fd3f0e6c-9c4a-4849-ba9d-d86c96effe36.FPKM.txt.gz	Transcriptome Profiling	Gene Expression Quantification	TCGA-BLCA	TCGA-XF-A8HD	TCGA-XF-A8HD-01A	Primary Tumor
cfa4a7dc-0d7e-458c-b5b1-479368ed3bf9	e66c127e-5865-47c4-aaca-e0dc1ca393a3.FPKM.txt.gz	Transcriptome Profiling	Gene Expression Quantification	TCGA-BLCA	TCGA-GV-A3JX	TCGA-GV-A3JX-01A	Primary Tumor
f28a9503-ef34-412e-bbb2-dc093dbc47ba	93880534-eea3-4dde-831c-ebb30be61b32.FPKM.txt.gz	Transcriptome Profiling	Gene Expression Quantification	TCGA-BLCA	TCGA-H4-A2HQ	TCGA-H4-A2HQ-01A	Primary Tumor
92f48b3f-6891-45cb-acfb-6c0037d53e5e	fc3e36fd-0421-4dbc-8414-be2b836e03e8.FPKM.txt.gz	Transcriptome Profiling	Gene Expression Quantification	TCGA-BLCA	TCGA-XF-A9SP	TCGA-XF-A9SP-01A	Primary Tumor
64bdf7bb-44c2-4fb5-92fe-57dd81ccba02	b2bb6d5c-9e6e-4b0c-bcd2-737295294661.FPKM.txt.gz	Transcriptome Profiling	Gene Expression Quantification	TCGA-BLCA	TCGA-DK-A3IK	TCGA-DK-A3IK-01A	Primary Tumor
21b6912a-89d1-4982-9b67-e379cb1e9a7e	54ae668e-07de-47fb-b72f-c364bbcf2f02.FPKM.txt.gz	Transcriptome Profiling	Gene Expression Quantification	TCGA-BLCA	TCGA-C4-A0F6	TCGA-C4-A0F6-01A	Primary Tumor
70321bcb-e787-49f4-85dd-0752c4e016eb	da28646f-8286-4c64-9b9e-033740888e41.FPKM.txt.gz	Transcriptome Profiling	Gene Expression Quantification	TCGA-BLCA	TCGA-CF-A7I0	TCGA-CF-A7I0-01A	Primary Tumor
e1886945-8ddc-4fc8-9a95-d30b7f20d5c9	22544620-df4b-4d2d-96f8-ed9a2684df39.FPKM.txt.gz	Transcriptome Profiling	Gene Expression Quantification	TCGA-BLCA	TCGA-FD-A3B6	TCGA-FD-A3B6-01A	Primary Tumor
3180a332-4db1-4e22-b1b8-a57d854861ea	08f9bace-d0fa-4dc3-b181-d805799af58d.FPKM.txt.gz	Transcriptome Profiling	Gene Expression Quantification	TCGA-BLCA	TCGA-GU-A764	TCGA-GU-A764-01A	Primary Tumor
a58434f2-9554-43d4-9985-3a8c7ed634d9	8760f18d-3f6d-494a-9ff0-0f22df5a1344.FPKM.txt.gz	Transcriptome Profiling	Gene Expression Quantification	TCGA-BLCA	TCGA-GU-A42R	TCGA-GU-A42R-01A	Primary Tumor
2fd40152-44dc-4d02-8770-45fbb6052d79	1e2b0984-d841-4916-8cc1-7fce179109f1.FPKM.txt.gz	Transcriptome Profiling	Gene Expression Quantification	TCGA-BLCA	TCGA-DK-A6B6	TCGA-DK-A6B6-01A	Primary Tumor
0b7e7c27-60ae-4d94-a536-1a8f7ee49383	054759b1-f014-4a1c-a0c8-8f10298d56b6.FPKM.txt.gz	Transcriptome Profiling	Gene Expression Quantification	TCGA-BLCA	TCGA-R3-A69X	TCGA-R3-A69X-01A	Primary Tumor
990cab90-7c7e-4216-a05e-150601fc4dc7	4610a246-13d4-4c17-a359-afbd9265f548.FPKM.txt.gz	Transcriptome Profiling	Gene Expression Quantification	TCGA-BLCA	TCGA-5N-A9KM	TCGA-5N-A9KM-01A	Primary Tumor
406ed74e-69c4-42f4-bb24-39216bc4bb1a	e924ce65-d4fc-46aa-9182-f19bfaa17fc7.FPKM.txt.gz	Transcriptome Profiling	Gene Expression Quantification	TCGA-BLCA	TCGA-FD-A6TD	TCGA-FD-A6TD-01A	Primary Tumor
d1e95ed7-adaa-41cf-b488-916624e8aaa1	48c1aaad-a891-46d7-ba38-1a042b66336f.FPKM.txt.gz	Transcriptome Profiling	Gene Expression Quantification	TCGA-BLCA	TCGA-GC-A3BM	TCGA-GC-A3BM-11A	Solid Tissue Normal
617bd27a-69f7-4cad-b82f-f12721c7609c	9c982f5a-7b9e-4627-9909-d9ef6db01cf6.FPKM.txt.gz	Transcriptome Profiling	Gene Expression Quantification	TCGA-BLCA	TCGA-4Z-AA7M	TCGA-4Z-AA7M-01A	Primary Tumor
3199fb89-b278-4b6e-9e60-77860ef84fc0	09c11f8a-844b-49e8-9a73-5bfe52c26979.FPKM.txt.gz	Transcriptome Profiling	Gene Expression Quantification	TCGA-BLCA	TCGA-ZF-AA56	TCGA-ZF-AA56-01A	Primary Tumor
03f50cfd-9702-4a9a-8a6a-b606be857850	8c35357a-dc7c-4e70-bb53-ce8f520bdb86.FPKM.txt.gz	Transcriptome Profiling	Gene Expression Quantification	TCGA-BLCA	TCGA-CU-A0YR	TCGA-CU-A0YR-11A	Solid Tissue Normal
de23b63a-4de3-4112-9558-1c03d784d604	dca59b25-894b-4969-b7fc-5b8b6c5a2055.FPKM.txt.gz	Transcriptome Profiling	Gene Expression Quantification	TCGA-BLCA	TCGA-XF-A8HH	TCGA-XF-A8HH-01A	Primary Tumor
d17f6ee5-9758-440c-a2ab-e20cce5000e8	ffd65a1e-2709-4905-b013-55c4b3f6a237.FPKM.txt.gz	Transcriptome Profiling	Gene Expression Quantification	TCGA-BLCA	TCGA-C4-A0EZ	TCGA-C4-A0EZ-01A	Primary Tumor
7fa61e74-5dd3-4c93-bbab-95ebf96f7974	ebabf0ba-ab2c-4325-86ff-dbf231a27c05.FPKM.txt.gz	Transcriptome Profiling	Gene Expression Quantification	TCGA-BLCA	TCGA-XF-AAML	TCGA-XF-AAML-01A	Primary Tumor
28e7bf40-2c49-43b4-a942-6d7d4aa26eea	7b0bb368-7e9c-4638-9ecc-d1a00ca64ae7.FPKM.txt.gz	Transcriptome Profiling	Gene Expression Quantification	TCGA-BLCA	TCGA-K4-A54R	TCGA-K4-A54R-11A	Solid Tissue Normal
9a7bf44e-7779-407d-888f-f19060897584	b9e40f63-6533-4259-8b54-05639aea4a2d.FPKM.txt.gz	Transcriptome Profiling	Gene Expression Quantification	TCGA-BLCA	TCGA-ZF-AA58	TCGA-ZF-AA58-01A	Primary Tumor
05e2984e-bd46-4245-ac4d-ac35e84d7afd	c50f35ad-c7d6-4667-a5ea-a56b964ca77a.FPKM.txt.gz	Transcriptome Profiling	Gene Expression Quantification	TCGA-BLCA	TCGA-UY-A9PA	TCGA-UY-A9PA-01A	Primary Tumor
dd540ba1-9709-481e-a722-b6d831efe61c	bfafae27-ff43-4377-b308-323fe2fe5f1b.FPKM.txt.gz	Transcriptome Profiling	Gene Expression Quantification	TCGA-BLCA	TCGA-G2-AA3F	TCGA-G2-AA3F-01A	Primary Tumor
5c9b7894-e59e-4e41-aa6f-22cef1cda9a1	8ac283d9-5595-4378-8f4d-55c1d01ff9c0.FPKM.txt.gz	Transcriptome Profiling	Gene Expression Quantification	TCGA-BLCA	TCGA-FJ-A871	TCGA-FJ-A871-01A	Primary Tumor
8aa5dd71-c64a-4a39-8a9c-1f6177eb3aa4	930336aa-630f-4d00-8aef-ce6df316428c.FPKM.txt.gz	Transcriptome Profiling	Gene Expression Quantification	TCGA-BLCA	TCGA-ZF-A9RN	TCGA-ZF-A9RN-01A	Primary Tumor
63a573c0-3e2a-47a6-88a4-9b9a1e46c9db	1270306a-c43f-4960-88b8-fa45471c21ae.FPKM.txt.gz	Transcriptome Profiling	Gene Expression Quantification	TCGA-BLCA	TCGA-GC-A3RB	TCGA-GC-A3RB-01A	Primary Tumor
abfe4e64-7d93-4556-8112-099ef5aead94	9909de98-8f6a-4b76-b9ef-b5274300d2f3.FPKM.txt.gz	Transcriptome Profiling	Gene Expression Quantification	TCGA-BLCA	TCGA-UY-A9PF	TCGA-UY-A9PF-01A	Primary Tumor
42a9402c-5bcc-4ada-bf4e-4dd56b2a0a7c	a804f24a-0285-403a-9783-293f16da1382.FPKM.txt.gz	Transcriptome Profiling	Gene Expression Quantification	TCGA-BLCA	TCGA-YC-A89H	TCGA-YC-A89H-01A	Primary Tumor
e4c99de7-81a8-4bbd-b14c-43876c7815bd	acdae03f-b186-4d3e-8463-f586dac1c2f5.FPKM.txt.gz	Transcriptome Profiling	Gene Expression Quantification	TCGA-BLCA	TCGA-XF-AAMQ	TCGA-XF-AAMQ-01A	Primary Tumor
3787cb4d-e56d-4c0b-afaa-c6ce90ebaba5	c2cc4c19-ace6-4e6f-a1d2-18ddf29de194.FPKM.txt.gz	Transcriptome Profiling	Gene Expression Quantification	TCGA-BLCA	TCGA-FD-A3B4	TCGA-FD-A3B4-01A	Primary Tumor
cfaeff04-3924-4dfe-9472-485b5202095f	2e87cee4-718c-4112-aeb7-aad11ccaf13b.FPKM.txt.gz	Transcriptome Profiling	Gene Expression Quantification	TCGA-BLCA	TCGA-DK-A1AB	TCGA-DK-A1AB-01A	Primary Tumor
099ee34e-c772-48be-bf5c-bbd5661bb585	d4e48e9c-1706-4539-9f81-106ab0f0c5ee.FPKM.txt.gz	Transcriptome Profiling	Gene Expression Quantification	TCGA-BLCA	TCGA-ZF-AA4N	TCGA-ZF-AA4N-01A	Primary Tumor
948279a0-4a65-49a7-a982-94c61b0d0a44	19f094bc-108c-46d0-bc32-0c9e10681272.FPKM.txt.gz	Transcriptome Profiling	Gene Expression Quantification	TCGA-BLCA	TCGA-BT-A20X	TCGA-BT-A20X-01A	Primary Tumor
b0ebe96d-7f76-4f77-a61d-e6509303313b	1e9b3641-f9a3-4e6b-bd2b-4f5eadb44a95.FPKM.txt.gz	Transcriptome Profiling	Gene Expression Quantification	TCGA-BLCA	TCGA-GV-A3JW	TCGA-GV-A3JW-01A	Primary Tumor
8eb304db-a6d0-4345-94d6-1314eb0e98f2	e0b19af8-a2e5-495f-81d0-80347e8fb51f.FPKM.txt.gz	Transcriptome Profiling	Gene Expression Quantification	TCGA-BLCA	TCGA-UY-A8OD	TCGA-UY-A8OD-01A	Primary Tumor
a043b018-df13-445a-ab2e-40513e883c18	be0eff0f-8ab2-4130-962c-3360e19ba8b4.FPKM.txt.gz	Transcriptome Profiling	Gene Expression Quantification	TCGA-BLCA	TCGA-2F-A9KT	TCGA-2F-A9KT-01A	Primary Tumor
86950337-394e-42c1-81cd-e1dd961eb61a	70477533-7219-4548-8c32-0688b929de95.FPKM.txt.gz	Transcriptome Profiling	Gene Expression Quantification	TCGA-BLCA	TCGA-ZF-AA5H	TCGA-ZF-AA5H-01A	Primary Tumor
ef0077d1-a088-4ffa-a722-aa18e41d3aeb	baccbbdd-01b9-4b53-b951-81a65e64ebcf.FPKM.txt.gz	Transcriptome Profiling	Gene Expression Quantification	TCGA-BLCA	TCGA-XF-A9T2	TCGA-XF-A9T2-01A	Primary Tumor
fab111fa-2506-4ae4-924e-d8e80e8eec42	7cd2635c-b115-465c-917b-34815895409d.FPKM.txt.gz	Transcriptome Profiling	Gene Expression Quantification	TCGA-BLCA	TCGA-BT-A20Q	TCGA-BT-A20Q-11A	Solid Tissue Normal
b424b1c1-b1d2-4cf7-99a9-992b03b92a39	95622ade-3084-4ddb-93a1-e6baac7769f7.FPKM.txt.gz	Transcriptome Profiling	Gene Expression Quantification	TCGA-BLCA	TCGA-DK-A3WX	TCGA-DK-A3WX-01A	Primary Tumor
aad59442-6453-4d23-b841-7192b2455474	e9e955be-706d-464a-afba-37a52b19e092.FPKM.txt.gz	Transcriptome Profiling	Gene Expression Quantification	TCGA-BLCA	TCGA-GD-A2C5	TCGA-GD-A2C5-11A	Solid Tissue Normal
28928568-b76f-4d83-854a-bc8a3c0b0318	cfe77bce-236e-4927-a318-404d15f30504.FPKM.txt.gz	Transcriptome Profiling	Gene Expression Quantification	TCGA-BLCA	TCGA-YF-AA3L	TCGA-YF-AA3L-01A	Primary Tumor
457fecdc-8473-4c76-af82-e3f0e8d4364e	83db4be1-0adb-49ff-826d-190b6968a82e.FPKM.txt.gz	Transcriptome Profiling	Gene Expression Quantification	TCGA-BLCA	TCGA-BT-A2LA	TCGA-BT-A2LA-01A	Primary Tumor
57fffc3d-12d4-4d58-85d8-4047a2ef5f8b	0df5ed77-67ee-436a-b4e2-63a4ec8b557c.FPKM.txt.gz	Transcriptome Profiling	Gene Expression Quantification	TCGA-BLCA	TCGA-4Z-AA87	TCGA-4Z-AA87-01A	Primary Tumor
bf1f3987-0aea-49f2-bd30-48c6ab2ca00f	e5bdbaee-23f8-4024-aa6d-51efeee22e7c.FPKM.txt.gz	Transcriptome Profiling	Gene Expression Quantification	TCGA-BLCA	TCGA-BT-A2LB	TCGA-BT-A2LB-01A	Primary Tumor
10d3e234-716f-4bbc-bd0f-591929bd4ed0	37507a2a-32f7-418f-8d50-02bb4ff44767.FPKM.txt.gz	Transcriptome Profiling	Gene Expression Quantification	TCGA-BLCA	TCGA-XF-A8HB	TCGA-XF-A8HB-01A	Primary Tumor
3cfcbe49-3eb0-4740-b8e5-b453a1ae849a	b2eeaa64-92f6-46cf-a721-6b7e2c96739b.FPKM.txt.gz	Transcriptome Profiling	Gene Expression Quantification	TCGA-BLCA	TCGA-DK-A2I6	TCGA-DK-A2I6-01A	Primary Tumor
2458638c-9d23-4acf-9536-9393817e4084	9da3bf7e-e8b8-4a33-9746-9febc35b2b93.FPKM.txt.gz	Transcriptome Profiling	Gene Expression Quantification	TCGA-BLCA	TCGA-ZF-AA4X	TCGA-ZF-AA4X-01A	Primary Tumor
0189465e-da2e-4962-bc76-a675841a43b5	c0313f07-c432-46fc-88f4-1b248678b4d3.FPKM.txt.gz	Transcriptome Profiling	Gene Expression Quantification	TCGA-BLCA	TCGA-E7-A7PW	TCGA-E7-A7PW-01A	Primary Tumor
d9558777-9970-4407-b54a-aa55e06a9a6b	fa7e05f3-8f14-4491-98f7-6262781a1013.FPKM.txt.gz	Transcriptome Profiling	Gene Expression Quantification	TCGA-BLCA	TCGA-4Z-AA7S	TCGA-4Z-AA7S-01A	Primary Tumor
a8f2dcfa-c3f9-484f-91ff-26f1af7ccfdf	7e897441-3be3-472a-b15d-aa5bbe2aae8e.FPKM.txt.gz	Transcriptome Profiling	Gene Expression Quantification	TCGA-BLCA	TCGA-CF-A3MH	TCGA-CF-A3MH-01A	Primary Tumor
93e93ff6-d230-4e60-a020-cacd0a284d03	30d33e0d-c983-4ee2-9ef7-aba934b8c2e9.FPKM.txt.gz	Transcriptome Profiling	Gene Expression Quantification	TCGA-BLCA	TCGA-DK-A6B2	TCGA-DK-A6B2-01A	Primary Tumor
1dd405fb-d053-4df6-8695-f01e4083e459	2a0bb88a-8f8d-4a9e-bed2-f1a3d43eda86.FPKM.txt.gz	Transcriptome Profiling	Gene Expression Quantification	TCGA-BLCA	TCGA-4Z-AA86	TCGA-4Z-AA86-01A	Primary Tumor
936c0db4-af45-4a2b-891a-dcde4a3897ed	6eb5b143-1f76-4434-a9df-3d602ac0ba72.FPKM.txt.gz	Transcriptome Profiling	Gene Expression Quantification	TCGA-BLCA	TCGA-BL-A0C8	TCGA-BL-A0C8-01B	Primary Tumor
c2f08b1f-de2b-4907-a50d-c0e114be2b8f	fc996542-68f3-4b12-9eb5-dd8680f461fa.FPKM.txt.gz	Transcriptome Profiling	Gene Expression Quantification	TCGA-BLCA	TCGA-5N-A9KI	TCGA-5N-A9KI-01A	Primary Tumor
dead799f-f0ba-4d32-89a3-b8fa250d841e	8e34285e-dbd0-4f4d-916e-0c74e722e640.FPKM.txt.gz	Transcriptome Profiling	Gene Expression Quantification	TCGA-BLCA	TCGA-XF-A9SL	TCGA-XF-A9SL-01A	Primary Tumor
0f9614df-fefc-4ee9-a66d-8c8d3ed3d729	6ceed729-4ede-4103-8f42-c00eb2266292.FPKM.txt.gz	Transcriptome Profiling	Gene Expression Quantification	TCGA-BLCA	TCGA-XF-AAN2	TCGA-XF-AAN2-01A	Primary Tumor
eb646ce0-6ce7-4a8a-8bc4-cafd5366ac8e	babb9b78-6b24-4621-8adb-ec81cb149170.FPKM.txt.gz	Transcriptome Profiling	Gene Expression Quantification	TCGA-BLCA	TCGA-CF-A9FL	TCGA-CF-A9FL-01A	Primary Tumor
13f7c0e3-b61f-4129-8663-929619107252	a5578f3e-ca22-4ea9-8f3a-ac626fc51557.FPKM.txt.gz	Transcriptome Profiling	Gene Expression Quantification	TCGA-BLCA	TCGA-CF-A9FM	TCGA-CF-A9FM-01A	Primary Tumor
0bbfc2d9-b1aa-4098-844f-24d40a2ebd0c	cf403d76-24f1-4712-8eea-d3dc36a5365f.FPKM.txt.gz	Transcriptome Profiling	Gene Expression Quantification	TCGA-BLCA	TCGA-ZF-A9RD	TCGA-ZF-A9RD-01A	Primary Tumor
342df7d4-f70d-4147-b3b9-ffeceab73ecb	ebe1d575-e448-45d6-a30d-8f8c8710d1cc.FPKM.txt.gz	Transcriptome Profiling	Gene Expression Quantification	TCGA-BLCA	TCGA-G2-AA3D	TCGA-G2-AA3D-01A	Primary Tumor
365f847e-d4b2-4d2e-9c02-f3b2c91811e8	d08385ff-4816-4ead-a582-01656b74935e.FPKM.txt.gz	Transcriptome Profiling	Gene Expression Quantification	TCGA-BLCA	TCGA-DK-A2I2	TCGA-DK-A2I2-01A	Primary Tumor
4c925e54-88cc-4795-a869-1ffb91b1233a	8e9479ba-8a57-4c3b-9b0a-f318747268ca.FPKM.txt.gz	Transcriptome Profiling	Gene Expression Quantification	TCGA-BLCA	TCGA-FD-A62S	TCGA-FD-A62S-01A	Primary Tumor
4d1b0e56-1648-446f-a009-81ef57c36c8d	d692a80c-d2ae-4827-85a4-c7372a46bcf5.FPKM.txt.gz	Transcriptome Profiling	Gene Expression Quantification	TCGA-BLCA	TCGA-MV-A51V	TCGA-MV-A51V-01A	Primary Tumor
4556c433-a755-4c49-a1c2-9a31138ce2b3	7e253c84-a94d-4918-822b-e68ae2ef71d4.FPKM.txt.gz	Transcriptome Profiling	Gene Expression Quantification	TCGA-BLCA	TCGA-E5-A2PC	TCGA-E5-A2PC-01A	Primary Tumor
dad8e653-c845-4008-aaf6-e07c26b154dc	39b9fc65-4293-473e-9f1a-2ae258bc89e4.FPKM.txt.gz	Transcriptome Profiling	Gene Expression Quantification	TCGA-BLCA	TCGA-DK-A3X2	TCGA-DK-A3X2-01A	Primary Tumor
e2ec9043-596a-4084-91fd-ece18bcc6717	2543837b-b725-437e-918a-8cf15169558e.FPKM.txt.gz	Transcriptome Profiling	Gene Expression Quantification	TCGA-BLCA	TCGA-GD-A76B	TCGA-GD-A76B-01A	Primary Tumor
7a9ca4de-f5b8-4de0-a37e-0472e4b6ccfd	6be696a3-6811-4686-9e7e-2590eef273ca.FPKM.txt.gz	Transcriptome Profiling	Gene Expression Quantification	TCGA-BLCA	TCGA-GC-A6I1	TCGA-GC-A6I1-01A	Primary Tumor
e8e1abd1-9fa2-4d5b-899c-0fba5ef14ef1	eff731a9-5955-42ed-8d2d-3981feabe59d.FPKM.txt.gz	Transcriptome Profiling	Gene Expression Quantification	TCGA-BLCA	TCGA-BL-A13J	TCGA-BL-A13J-01B	Primary Tumor
ff83028a-f196-4fcd-a3ae-f3de4e0763ab	0708fd6a-8ed0-4a69-ac8c-3b0b0383ca45.FPKM.txt.gz	Transcriptome Profiling	Gene Expression Quantification	TCGA-BLCA	TCGA-XF-A9SK	TCGA-XF-A9SK-01A	Primary Tumor
bac912ad-a818-4557-b093-70548a2043f0	04e84524-f75f-4cb5-9e9c-e78850d7b6f5.FPKM.txt.gz	Transcriptome Profiling	Gene Expression Quantification	TCGA-BLCA	TCGA-DK-A1AD	TCGA-DK-A1AD-01A	Primary Tumor
7d903844-a12d-43bb-bdee-651f90867994	07c84fed-72b8-49a4-a29c-050b6c299dc7.FPKM.txt.gz	Transcriptome Profiling	Gene Expression Quantification	TCGA-BLCA	TCGA-K4-A5RI	TCGA-K4-A5RI-01A	Primary Tumor
1c5929aa-941b-4923-a99c-aace563da0a9	504f6808-68ef-4064-a3b4-ce462dea3849.FPKM.txt.gz	Transcriptome Profiling	Gene Expression Quantification	TCGA-BLCA	TCGA-FD-A3SQ	TCGA-FD-A3SQ-01A	Primary Tumor
53f10bac-96fd-44fe-bf26-068b2b2b124c	72179348-aeaf-4e7b-9e8e-dd7aa116e39e.FPKM.txt.gz	Transcriptome Profiling	Gene Expression Quantification	TCGA-BLCA	TCGA-GV-A3QF	TCGA-GV-A3QF-01A	Primary Tumor
98365b75-4c5e-4484-94e1-44dd6554ee8d	87bed1c7-0f8e-4415-ad1a-12feecb2e56a.FPKM.txt.gz	Transcriptome Profiling	Gene Expression Quantification	TCGA-BLCA	TCGA-CU-A0YN	TCGA-CU-A0YN-11A	Solid Tissue Normal
e5e023b2-d752-4685-ba90-52899d3393d2	d5ec7cc7-0d7a-4276-bf21-cb13565dd436.FPKM.txt.gz	Transcriptome Profiling	Gene Expression Quantification	TCGA-BLCA	TCGA-G2-A3VY	TCGA-G2-A3VY-01A	Primary Tumor
726a0aac-de94-4d0e-ac5c-52c928206a21	2ba27799-1d8a-44d2-8bca-af1779dc3990.FPKM.txt.gz	Transcriptome Profiling	Gene Expression Quantification	TCGA-BLCA	TCGA-XF-AAN8	TCGA-XF-AAN8-01A	Primary Tumor
afe9dd98-9d7b-435d-aa06-48463a0f201b	f817f863-8d9f-4b22-b371-4e342bfe07d1.FPKM.txt.gz	Transcriptome Profiling	Gene Expression Quantification	TCGA-BLCA	TCGA-CU-A3QU	TCGA-CU-A3QU-01A	Primary Tumor
96a9e80e-f1ac-46cd-9c12-1c50dd652d92	8e536759-ed60-418c-8a0b-4de7a6cb1b5f.FPKM.txt.gz	Transcriptome Profiling	Gene Expression Quantification	TCGA-BLCA	TCGA-BT-A20R	TCGA-BT-A20R-11A	Solid Tissue Normal
e28489d0-8ffe-4fed-a323-c965e8e74bd9	5b27b38e-d7c3-4af7-9fe8-4af4d7d49f1a.FPKM.txt.gz	Transcriptome Profiling	Gene Expression Quantification	TCGA-BLCA	TCGA-DK-A6AW	TCGA-DK-A6AW-01A	Primary Tumor
47901e00-43c0-4a3c-8a6a-003384e4cfd7	e3adee45-923c-4adb-8181-7534b6653d75.FPKM.txt.gz	Transcriptome Profiling	Gene Expression Quantification	TCGA-BLCA	TCGA-GC-A3BM	TCGA-GC-A3BM-01A	Primary Tumor
64c5ac07-4bb9-4844-85d4-4fa88ca91a0f	55dccdbb-45a5-4bc1-963a-4f5a30aef326.FPKM.txt.gz	Transcriptome Profiling	Gene Expression Quantification	TCGA-BLCA	TCGA-GV-A6ZA	TCGA-GV-A6ZA-01A	Primary Tumor
a87e3199-5ef5-4ccd-a248-12fa1abcf636	56dd8737-fd50-481b-864a-940760613b52.FPKM.txt.gz	Transcriptome Profiling	Gene Expression Quantification	TCGA-BLCA	TCGA-G2-A2EJ	TCGA-G2-A2EJ-01A	Primary Tumor
e119cfd7-0d69-45df-8bf3-c5d82db3c2a5	fce06ccd-9703-402e-90ed-05a73b2a2511.FPKM.txt.gz	Transcriptome Profiling	Gene Expression Quantification	TCGA-BLCA	TCGA-FD-A43N	TCGA-FD-A43N-01A	Primary Tumor
d86434bd-ac1b-4c23-bf95-0389c2053779	7c7c4ee8-e9cc-48c9-a74a-82c3b741d967.FPKM.txt.gz	Transcriptome Profiling	Gene Expression Quantification	TCGA-BLCA	TCGA-XF-AAMJ	TCGA-XF-AAMJ-01A	Primary Tumor
65ddbd44-d89b-4612-8f75-cecaa115bcad	b233209a-04e9-4f58-9e54-46f58c762d3b.FPKM.txt.gz	Transcriptome Profiling	Gene Expression Quantification	TCGA-BLCA	TCGA-GU-A763	TCGA-GU-A763-01A	Primary Tumor
519c0b55-862d-4ef2-9d6e-9d85cca3ad41	edbc8f6d-d478-493a-a2b5-ee46edd67ab6.FPKM.txt.gz	Transcriptome Profiling	Gene Expression Quantification	TCGA-BLCA	TCGA-G2-A2EC	TCGA-G2-A2EC-01A	Primary Tumor
1843d103-224f-4f8b-a41b-13299ac1777d	77edcd96-eb35-415b-8e03-c61f225ae32d.FPKM.txt.gz	Transcriptome Profiling	Gene Expression Quantification	TCGA-BLCA	TCGA-FD-A3B7	TCGA-FD-A3B7-01A	Primary Tumor
7fe39887-4ff8-431e-8585-333e7c13a86f	745bfb19-5735-490b-a1a8-952f3afdea42.FPKM.txt.gz	Transcriptome Profiling	Gene Expression Quantification	TCGA-BLCA	TCGA-FD-A5C0	TCGA-FD-A5C0-01A	Primary Tumor
d33fbc24-3c11-4fce-884c-204d80ae9208	74c80c62-8411-4f72-92c4-c7a847c89e67.FPKM.txt.gz	Transcriptome Profiling	Gene Expression Quantification	TCGA-BLCA	TCGA-FD-A5BS	TCGA-FD-A5BS-01A	Primary Tumor
6fca48e8-ca9c-4efa-b678-29b6c7020ae6	123812eb-b41f-444e-b547-50a8fa41b893.FPKM.txt.gz	Transcriptome Profiling	Gene Expression Quantification	TCGA-BLCA	TCGA-BT-A20W	TCGA-BT-A20W-01A	Primary Tumor
87965b42-dd85-4f3b-acab-3208931eefb8	b6cc1a11-1805-4e41-8d7e-190c25609c17.FPKM.txt.gz	Transcriptome Profiling	Gene Expression Quantification	TCGA-BLCA	TCGA-UY-A78O	TCGA-UY-A78O-01A	Primary Tumor
22be529a-3c03-4771-a391-0db8030edd0b	879e4d3a-aa47-4a95-8c21-ba69ec44d9e2.FPKM.txt.gz	Transcriptome Profiling	Gene Expression Quantification	TCGA-BLCA	TCGA-FD-A3B5	TCGA-FD-A3B5-01A	Primary Tumor
0a360b17-8286-46d5-9379-211a1a90c546	b142177f-f89e-4e5a-834b-a75e7ab0b618.FPKM.txt.gz	Transcriptome Profiling	Gene Expression Quantification	TCGA-BLCA	TCGA-BL-A0C8	TCGA-BL-A0C8-01A	Primary Tumor
1626e2fc-e03a-488d-87d9-670746a7896b	63eee5ed-417c-41cb-bdcf-7635b42e2246.FPKM.txt.gz	Transcriptome Profiling	Gene Expression Quantification	TCGA-BLCA	TCGA-BT-A42C	TCGA-BT-A42C-01A	Primary Tumor
c05d6334-1683-4f03-bf85-ff3b48c3dd8e	43d48f39-2a2c-4b0c-a333-8fb61e3857ae.FPKM.txt.gz	Transcriptome Profiling	Gene Expression Quantification	TCGA-BLCA	TCGA-CF-A8HX	TCGA-CF-A8HX-01A	Primary Tumor
f2a8a76a-06fb-42ef-aaa2-3aa4caafa94b	eeb06eaa-4116-40dc-ab8c-555fe6806ec1.FPKM.txt.gz	Transcriptome Profiling	Gene Expression Quantification	TCGA-BLCA	TCGA-PQ-A6FI	TCGA-PQ-A6FI-01A	Primary Tumor
e999b7cb-d065-42df-8422-1f1778c0a0bc	a81c0179-62fa-4d06-975c-439d54a968bd.FPKM.txt.gz	Transcriptome Profiling	Gene Expression Quantification	TCGA-BLCA	TCGA-FJ-A3Z7	TCGA-FJ-A3Z7-01A	Primary Tumor
81b46411-aa37-4141-b2a7-2ce29189e86d	706aa79b-34a0-4577-95bf-3fdfae5b54cb.FPKM.txt.gz	Transcriptome Profiling	Gene Expression Quantification	TCGA-BLCA	TCGA-XF-A8HC	TCGA-XF-A8HC-01A	Primary Tumor
dd075215-8e28-46e2-a381-34b0a9630edd	9f7b3d20-3456-4ae5-ac03-11c61cfd16d4.FPKM.txt.gz	Transcriptome Profiling	Gene Expression Quantification	TCGA-BLCA	TCGA-ZF-AA4W	TCGA-ZF-AA4W-01A	Primary Tumor
6fd549d0-2410-4f6b-a02d-453e51fce3b4	fd8c34b3-036f-4fe0-ac39-7303a9afdd27.FPKM.txt.gz	Transcriptome Profiling	Gene Expression Quantification	TCGA-BLCA	TCGA-LC-A66R	TCGA-LC-A66R-01A	Primary Tumor
8eb9ab54-6f57-48d8-a14b-a8aaef54d73d	ff437bad-1e61-4cb5-996e-95ab07eecfa0.FPKM.txt.gz	Transcriptome Profiling	Gene Expression Quantification	TCGA-BLCA	TCGA-E7-A8O7	TCGA-E7-A8O7-01A	Primary Tumor
0b9bbbfb-6fd7-43c2-9025-a57a4fcdf012	f1ebdbe1-5c6c-4538-b1c5-03d4538908a0.FPKM.txt.gz	Transcriptome Profiling	Gene Expression Quantification	TCGA-BLCA	TCGA-UY-A9PB	TCGA-UY-A9PB-01A	Primary Tumor
a6a32761-c676-4bab-a997-98a643794776	27d5e9a3-b7b0-40b3-9f53-a074bef5628b.FPKM.txt.gz	Transcriptome Profiling	Gene Expression Quantification	TCGA-BLCA	TCGA-FD-A6TI	TCGA-FD-A6TI-01A	Primary Tumor
9601c2d1-3e54-48b7-89c0-a2bdeabb3023	2d6fc33e-c553-427e-9e1c-8008f694b0ce.FPKM.txt.gz	Transcriptome Profiling	Gene Expression Quantification	TCGA-BLCA	TCGA-G2-AA3B	TCGA-G2-AA3B-01A	Primary Tumor
0fb1d397-cdec-48d9-9adf-4ea5724c227f	96edd51f-4101-44d1-b522-8cfbe69f3963.FPKM.txt.gz	Transcriptome Profiling	Gene Expression Quantification	TCGA-BLCA	TCGA-K4-A54R	TCGA-K4-A54R-01A	Primary Tumor
3e97d12b-f89f-49ee-8e3f-b9f914d9b79b	56195f30-f4b9-441c-a007-ce2ee2cf1475.FPKM.txt.gz	Transcriptome Profiling	Gene Expression Quantification	TCGA-BLCA	TCGA-DK-A1AA	TCGA-DK-A1AA-01A	Primary Tumor
40b1eb1a-6e66-474f-a0e5-fe36cb4b828c	4f2319b7-fdfb-4682-bb16-f86ba1a8fac9.FPKM.txt.gz	Transcriptome Profiling	Gene Expression Quantification	TCGA-BLCA	TCGA-CU-A5W6	TCGA-CU-A5W6-01A	Primary Tumor
db9100a0-939a-48d5-b413-d9f569577021	f84433d3-7588-4b84-b8ef-aade7becf0a6.FPKM.txt.gz	Transcriptome Profiling	Gene Expression Quantification	TCGA-BLCA	TCGA-DK-AA6R	TCGA-DK-AA6R-01A	Primary Tumor
17237407-e562-4589-8c0f-aec6c9a44cd4	748316bc-c1df-4dbf-b365-defbc050e9f9.FPKM.txt.gz	Transcriptome Profiling	Gene Expression Quantification	TCGA-BLCA	TCGA-BT-A3PH	TCGA-BT-A3PH-01A	Primary Tumor
6e6131cf-fdea-452b-9b65-49d334a097e8	bdb254d4-48fe-42d1-b907-0c81cf4c50c0.FPKM.txt.gz	Transcriptome Profiling	Gene Expression Quantification	TCGA-BLCA	TCGA-BL-A13I	TCGA-BL-A13I-01B	Primary Tumor
cd096ce0-99ab-4f81-8367-e5f452b503a1	1b3a1cd6-4115-4e32-8ae9-c24a05f0190e.FPKM.txt.gz	Transcriptome Profiling	Gene Expression Quantification	TCGA-BLCA	TCGA-G2-A3IB	TCGA-G2-A3IB-01A	Primary Tumor
d6261044-37a8-48fa-823e-c5cca4ebc604	33bea9c9-f6ba-4768-9349-a085202a0b9d.FPKM.txt.gz	Transcriptome Profiling	Gene Expression Quantification	TCGA-BLCA	TCGA-2F-A9KP	TCGA-2F-A9KP-01A	Primary Tumor
a4c6b845-2693-49dc-a452-89466c70b803	b5d0f60a-163e-43ea-b478-2d85bf0c379a.FPKM.txt.gz	Transcriptome Profiling	Gene Expression Quantification	TCGA-BLCA	TCGA-DK-A3IT	TCGA-DK-A3IT-01A	Primary Tumor
febb78d3-2d17-4759-8735-f0cc46c4611d	75bd84df-67ba-4bc4-8a88-c02e73e0be6d.FPKM.txt.gz	Transcriptome Profiling	Gene Expression Quantification	TCGA-BLCA	TCGA-FD-A43P	TCGA-FD-A43P-01A	Primary Tumor
beb70ecf-33cd-4c8c-be14-28dbbd8bc2cb	8bdf08d2-3506-4e2d-bcec-629f6dd0b82c.FPKM.txt.gz	Transcriptome Profiling	Gene Expression Quantification	TCGA-BLCA	TCGA-DK-A3IV	TCGA-DK-A3IV-01A	Primary Tumor
34ec29c8-dff7-4fa0-ad77-4498e9daffc3	69ddc270-f711-46e0-ae55-a3eb0a50fc9f.FPKM.txt.gz	Transcriptome Profiling	Gene Expression Quantification	TCGA-BLCA	TCGA-2F-A9KW	TCGA-2F-A9KW-01A	Primary Tumor
34af0a14-b6a2-4738-a820-ddef454641c2	b5e4d37a-3e0a-4058-885a-8ff47736db7d.FPKM.txt.gz	Transcriptome Profiling	Gene Expression Quantification	TCGA-BLCA	TCGA-GU-A762	TCGA-GU-A762-01A	Primary Tumor
4f475d05-93e6-45c7-83fa-d7422f673e78	61e4e0fd-6eaa-418e-9579-5aa967110708.FPKM.txt.gz	Transcriptome Profiling	Gene Expression Quantification	TCGA-BLCA	TCGA-XF-AAME	TCGA-XF-AAME-01A	Primary Tumor
4114c0cc-f824-4a89-89f4-1d696c061f8f	daec2c2a-9f58-43bc-a799-958929e549f5.FPKM.txt.gz	Transcriptome Profiling	Gene Expression Quantification	TCGA-BLCA	TCGA-XF-AAN0	TCGA-XF-AAN0-01A	Primary Tumor
9b9abe04-a083-479e-a192-8e7a7189478a	a963bd42-3f63-4ae3-a031-4d7ebb8ff18a.FPKM.txt.gz	Transcriptome Profiling	Gene Expression Quantification	TCGA-BLCA	TCGA-FD-A62P	TCGA-FD-A62P-01A	Primary Tumor
09b33227-9520-4dfc-bd7d-4bfc74087de4	a4d8965f-d69b-4074-a8ba-dc1780e2dc24.FPKM.txt.gz	Transcriptome Profiling	Gene Expression Quantification	TCGA-BLCA	TCGA-CF-A47V	TCGA-CF-A47V-01A	Primary Tumor
98261a71-816a-4296-8871-8b39c0cf583d	6b49ebfc-983e-415d-bdf9-d55b27e2f0e6.FPKM.txt.gz	Transcriptome Profiling	Gene Expression Quantification	TCGA-BLCA	TCGA-XF-A9SI	TCGA-XF-A9SI-01A	Primary Tumor
a35fb436-d719-485e-92ff-4bda1016f345	561df8ae-013f-4622-89a2-a5b5b00509e1.FPKM.txt.gz	Transcriptome Profiling	Gene Expression Quantification	TCGA-BLCA	TCGA-GU-A42Q	TCGA-GU-A42Q-01A	Primary Tumor
4e19db11-8453-4235-a917-69d1d557ebc8	1e91b6e6-ecaf-491d-b2f6-2fb0710f79ef.FPKM.txt.gz	Transcriptome Profiling	Gene Expression Quantification	TCGA-BLCA	TCGA-BT-A42F	TCGA-BT-A42F-01A	Primary Tumor
6c4fea57-758f-45e5-91c7-622de66fb54d	ec17798a-03bc-4db8-87a6-0f17ab3849a9.FPKM.txt.gz	Transcriptome Profiling	Gene Expression Quantification	TCGA-BLCA	TCGA-ZF-A9RF	TCGA-ZF-A9RF-01A	Primary Tumor
de4561c6-a7fc-4329-9e3f-cda8404c9e60	0f667075-ffca-4598-bfd1-51cfa2c3d426.FPKM.txt.gz	Transcriptome Profiling	Gene Expression Quantification	TCGA-BLCA	TCGA-KQ-A41N	TCGA-KQ-A41N-01A	Primary Tumor
15beb662-6a4f-4495-8cc2-6a5f5077f000	dcbd5bcd-4a10-4e8b-bbe3-91682845c7db.FPKM.txt.gz	Transcriptome Profiling	Gene Expression Quantification	TCGA-BLCA	TCGA-GD-A3OQ	TCGA-GD-A3OQ-01A	Primary Tumor
ceec4218-5a1b-4043-84e8-5d1aead92950	7abc25b7-742c-4511-b24d-3a9eeef37dbc.FPKM.txt.gz	Transcriptome Profiling	Gene Expression Quantification	TCGA-BLCA	TCGA-BT-A20U	TCGA-BT-A20U-01A	Primary Tumor
ca0774b3-4d96-4afa-9303-c40fad3cf3ff	7e3cdf24-75a8-4b20-87db-0dbab2fae971.FPKM.txt.gz	Transcriptome Profiling	Gene Expression Quantification	TCGA-BLCA	TCGA-XF-A9SW	TCGA-XF-A9SW-01A	Primary Tumor
224ade49-c651-451f-bbea-4fb3e039eefa	72fde82f-1da6-4e4c-963f-13450fa6faf1.FPKM.txt.gz	Transcriptome Profiling	Gene Expression Quantification	TCGA-BLCA	TCGA-FD-A3B3	TCGA-FD-A3B3-01A	Primary Tumor
a5263c4a-6def-4624-b9ba-3ed4b9978bcd	3bb8373b-9e5f-4ad8-96ab-196bee799d40.FPKM.txt.gz	Transcriptome Profiling	Gene Expression Quantification	TCGA-BLCA	TCGA-ZF-A9RC	TCGA-ZF-A9RC-01A	Primary Tumor
67af80f7-2155-4e67-bc56-be66c8ea4668	2d4ca934-6973-49c9-842f-0325d8d7f4e3.FPKM.txt.gz	Transcriptome Profiling	Gene Expression Quantification	TCGA-BLCA	TCGA-E7-A6MD	TCGA-E7-A6MD-01A	Primary Tumor
276bde01-34b8-45c5-bb21-c6b63535b65a	8c011753-33b3-4e29-880f-456994ab8349.FPKM.txt.gz	Transcriptome Profiling	Gene Expression Quantification	TCGA-BLCA	TCGA-E5-A4TZ	TCGA-E5-A4TZ-01A	Primary Tumor
7505a325-1c51-4be5-a6e9-501035faab7a	9b383e44-11a8-463f-b3dc-a38e1d87e341.FPKM.txt.gz	Transcriptome Profiling	Gene Expression Quantification	TCGA-BLCA	TCGA-ZF-A9R4	TCGA-ZF-A9R4-01A	Primary Tumor
4bd42c0c-f0bc-4da1-9612-c28f511ec124	d3a1a774-4083-4eb9-89ba-fdcc01eaa648.FPKM.txt.gz	Transcriptome Profiling	Gene Expression Quantification	TCGA-BLCA	TCGA-GV-A3QH	TCGA-GV-A3QH-01A	Primary Tumor
62045946-cff0-432a-ae22-1f8582ba9a67	546a8f3e-b73a-4b3d-aa2a-f995db0e5752.FPKM.txt.gz	Transcriptome Profiling	Gene Expression Quantification	TCGA-BLCA	TCGA-BT-A0YX	TCGA-BT-A0YX-01A	Primary Tumor
4153b44e-8504-4484-9625-d026688f1ac7	d5260819-be16-42eb-9b6f-15191b87b2f7.FPKM.txt.gz	Transcriptome Profiling	Gene Expression Quantification	TCGA-BLCA	TCGA-FT-A3EE	TCGA-FT-A3EE-01A	Primary Tumor
0584ded6-35de-4fed-aaac-0edcc356598d	fca79db5-94e6-4a10-b6ae-0af615bf79b1.FPKM.txt.gz	Transcriptome Profiling	Gene Expression Quantification	TCGA-BLCA	TCGA-ZF-A9RL	TCGA-ZF-A9RL-01A	Primary Tumor
2b4790e1-253c-4fd4-8826-cf1baa816ea1	598daf4d-d024-45ef-b92b-c03182b59312.FPKM.txt.gz	Transcriptome Profiling	Gene Expression Quantification	TCGA-BLCA	TCGA-ZF-A9R9	TCGA-ZF-A9R9-01A	Primary Tumor
d48360d1-09e4-4202-acea-c7b5c9483ccf	f9795277-af1d-4b9f-96fc-61ea52bb6e4f.FPKM.txt.gz	Transcriptome Profiling	Gene Expression Quantification	TCGA-BLCA	TCGA-DK-A1A7	TCGA-DK-A1A7-01A	Primary Tumor
a6b6c2ad-52e9-49b2-a4f7-f4dee1f046b4	5532e9a2-66b8-4dd2-aa1a-ebbb08163280.FPKM.txt.gz	Transcriptome Profiling	Gene Expression Quantification	TCGA-BLCA	TCGA-FD-A3SR	TCGA-FD-A3SR-01A	Primary Tumor
25a19751-1157-44e1-944f-c62618415fb8	82abc0b9-e214-467e-8412-3b5cb7187e10.FPKM.txt.gz	Transcriptome Profiling	Gene Expression Quantification	TCGA-BLCA	TCGA-GU-AATP	TCGA-GU-AATP-01A	Primary Tumor
601f51c2-ab45-4f88-a722-b0df10737d48	bd45cb33-8e1c-4b37-8bd2-29f804269838.FPKM.txt.gz	Transcriptome Profiling	Gene Expression Quantification	TCGA-BLCA	TCGA-DK-AA6X	TCGA-DK-AA6X-01A	Primary Tumor
a61c4b37-c67e-4c71-b9ae-6f6a8b135fd4	ac69d62a-af65-43d2-aac7-216908fc1116.FPKM.txt.gz	Transcriptome Profiling	Gene Expression Quantification	TCGA-BLCA	TCGA-XF-A9T3	TCGA-XF-A9T3-01A	Primary Tumor
d021e446-9d0f-4a1e-8ee2-a0cd43101d95	c3b51c97-dcea-4934-8cb3-9728439355c3.FPKM.txt.gz	Transcriptome Profiling	Gene Expression Quantification	TCGA-BLCA	TCGA-PQ-A6FN	TCGA-PQ-A6FN-01A	Primary Tumor
9b54effb-7386-46db-b043-b4ea202fbe33	5a7c65fc-a8d4-4f1e-8c76-7bb937c327ca.FPKM.txt.gz	Transcriptome Profiling	Gene Expression Quantification	TCGA-BLCA	TCGA-CF-A1HR	TCGA-CF-A1HR-01A	Primary Tumor
e6fe6265-bbbc-4979-8265-36b0ba0bd1c1	9eb73e5b-9275-4855-8395-38facb0aa18b.FPKM.txt.gz	Transcriptome Profiling	Gene Expression Quantification	TCGA-BLCA	TCGA-E7-A3X6	TCGA-E7-A3X6-01A	Primary Tumor
fcbc5371-5f04-4fee-9128-038e18e5485c	fd74b13e-34e7-4736-a41d-cc5844441520.FPKM.txt.gz	Transcriptome Profiling	Gene Expression Quantification	TCGA-BLCA	TCGA-DK-A3WW	TCGA-DK-A3WW-01A	Primary Tumor
e852e834-1385-49d8-aeff-06ee4d5c7e8f	7731c385-2324-4f4f-907a-509ff3117edd.FPKM.txt.gz	Transcriptome Profiling	Gene Expression Quantification	TCGA-BLCA	TCGA-XF-AAMY	TCGA-XF-AAMY-01A	Primary Tumor
8386c4d8-0373-4031-922f-af2943ce9bd9	9a123f34-2427-4e44-944e-9cc29d15b921.FPKM.txt.gz	Transcriptome Profiling	Gene Expression Quantification	TCGA-BLCA	TCGA-K4-A3WS	TCGA-K4-A3WS-01A	Primary Tumor
faff406a-dfd7-46db-b616-9954497286a9	9a16b3c9-6b30-4d88-a7bc-e1f2619d88ac.FPKM.txt.gz	Transcriptome Profiling	Gene Expression Quantification	TCGA-BLCA	TCGA-GC-A3YS	TCGA-GC-A3YS-01A	Primary Tumor
db31fa51-7539-4f06-99ce-00c3e3e3d562	8266eaa8-ef8c-4e0a-b167-c4d301598b0e.FPKM.txt.gz	Transcriptome Profiling	Gene Expression Quantification	TCGA-BLCA	TCGA-DK-A1AF	TCGA-DK-A1AF-01A	Primary Tumor
909d103d-ac94-4550-8256-c458d6b2d6d4	fa28a918-4bd4-46cc-b702-1374665157f6.FPKM.txt.gz	Transcriptome Profiling	Gene Expression Quantification	TCGA-BLCA	TCGA-LT-A5Z6	TCGA-LT-A5Z6-01A	Primary Tumor
ad64207e-2a2b-44fc-ab6f-e1750acbee76	7c1cff27-9d25-4f4e-9c65-6cfb66749315.FPKM.txt.gz	Transcriptome Profiling	Gene Expression Quantification	TCGA-BLCA	TCGA-GC-A4ZW	TCGA-GC-A4ZW-01A	Primary Tumor
9066eef2-9937-4202-b748-30e5250b7beb	8c803e5a-4042-4af0-9eae-4ae313e617d8.FPKM.txt.gz	Transcriptome Profiling	Gene Expression Quantification	TCGA-BLCA	TCGA-K4-A4AB	TCGA-K4-A4AB-01B	Primary Tumor
58455e94-c250-4aae-a325-040524e73f05	02bace7d-6f61-4eba-8f3c-205a11c68a67.FPKM.txt.gz	Transcriptome Profiling	Gene Expression Quantification	TCGA-BLCA	TCGA-DK-AA74	TCGA-DK-AA74-01A	Primary Tumor
1064914e-b08b-4cc5-b95c-57884155d1eb	f018a202-567b-4ab7-9970-bf4ec8c1dff8.FPKM.txt.gz	Transcriptome Profiling	Gene Expression Quantification	TCGA-BLCA	TCGA-G2-A2EO	TCGA-G2-A2EO-01A	Primary Tumor
f7eef3a7-b87c-46e5-be97-cdb5207f0dde	91563d01-b6bf-49b3-a74c-e47f902defcb.FPKM.txt.gz	Transcriptome Profiling	Gene Expression Quantification	TCGA-BLCA	TCGA-DK-A1AG	TCGA-DK-A1AG-01A	Primary Tumor
975f9570-38b0-4272-8622-63a12e2ee18f	ca99abb4-2dae-47b1-992d-6c4c5e555aae.FPKM.txt.gz	Transcriptome Profiling	Gene Expression Quantification	TCGA-BLCA	TCGA-GV-A3JZ	TCGA-GV-A3JZ-01A	Primary Tumor
14c7ef1c-787a-4358-874d-751038c03482	66ed83db-99e7-4aa3-81a6-ebe05acf2054.FPKM.txt.gz	Transcriptome Profiling	Gene Expression Quantification	TCGA-BLCA	TCGA-XF-A9SV	TCGA-XF-A9SV-01A	Primary Tumor
6943c9d5-5ebf-4f33-817f-056cb8603e29	31365cc1-6425-4966-98b4-0eb1af4578ec.FPKM.txt.gz	Transcriptome Profiling	Gene Expression Quantification	TCGA-BLCA	TCGA-UY-A78K	TCGA-UY-A78K-01A	Primary Tumor
d1b381dd-cbe5-4e35-a588-61ea062a6f4a	db852b9c-d9d3-476c-add6-9e7a99610b46.FPKM.txt.gz	Transcriptome Profiling	Gene Expression Quantification	TCGA-BLCA	TCGA-FD-A6TH	TCGA-FD-A6TH-01A	Primary Tumor
50655216-a9ad-457a-8bb8-1555f57f3a11	78cf84b3-5e39-408e-b85e-2ad998971dd4.FPKM.txt.gz	Transcriptome Profiling	Gene Expression Quantification	TCGA-BLCA	TCGA-DK-AA6W	TCGA-DK-AA6W-01A	Primary Tumor
96e9b49c-7411-4242-9671-4b6a6f465e91	69296a5e-7973-4812-bfa1-06fc937db65b.FPKM.txt.gz	Transcriptome Profiling	Gene Expression Quantification	TCGA-BLCA	TCGA-CF-A3MG	TCGA-CF-A3MG-01A	Primary Tumor
68c4502e-a51b-4c0a-b178-a70bc6a4ad0b	c31622fb-6640-4050-8867-b695fe2d6a79.FPKM.txt.gz	Transcriptome Profiling	Gene Expression Quantification	TCGA-BLCA	TCGA-GD-A3OQ	TCGA-GD-A3OQ-11A	Solid Tissue Normal
2f1c75cd-862e-436e-9a2b-5bcdd3008bd0	583cf94b-9519-42ee-a66b-5290850d3775.FPKM.txt.gz	Transcriptome Profiling	Gene Expression Quantification	TCGA-BLCA	TCGA-DK-A3X1	TCGA-DK-A3X1-01A	Primary Tumor
e588ac92-fcbd-453e-84f2-b5a48bcd84eb	1b71f4c9-51ff-402c-b321-c6927d60cd0c.FPKM.txt.gz	Transcriptome Profiling	Gene Expression Quantification	TCGA-BLCA	TCGA-DK-A1A6	TCGA-DK-A1A6-01A	Primary Tumor
5744c976-0921-410c-9d18-581da2344a98	94e7674d-7c7b-406e-a8d3-135e3659cb2d.FPKM.txt.gz	Transcriptome Profiling	Gene Expression Quantification	TCGA-BLCA	TCGA-XF-AAMG	TCGA-XF-AAMG-01A	Primary Tumor
04da476d-f295-4340-bb71-e3a9baaa66a7	80aaa47c-5c2a-4886-87d3-644553bf82a1.FPKM.txt.gz	Transcriptome Profiling	Gene Expression Quantification	TCGA-BLCA	TCGA-E7-A541	TCGA-E7-A541-01A	Primary Tumor
af706fd6-b8f2-440a-b163-90408ea2e15b	679c8a49-57eb-4462-9940-0ad964135a3b.FPKM.txt.gz	Transcriptome Profiling	Gene Expression Quantification	TCGA-BLCA	TCGA-K4-A5RI	TCGA-K4-A5RI-11A	Solid Tissue Normal
ed50eae6-ffef-40dc-b8a1-10244adae830	58b361c3-fbd2-48d2-a1ae-7e0ef506bbd0.FPKM.txt.gz	Transcriptome Profiling	Gene Expression Quantification	TCGA-BLCA	TCGA-XF-A8HE	TCGA-XF-A8HE-01A	Primary Tumor
277e49dd-ae87-4b6a-91f2-121d47c6f330	32841ed1-16e3-4a88-8f5c-7aaf24c84e70.FPKM.txt.gz	Transcriptome Profiling	Gene Expression Quantification	TCGA-BLCA	TCGA-BL-A13J	TCGA-BL-A13J-11A	Solid Tissue Normal
d9f85ad5-c6d4-4d29-a9b2-4819bf23a8dd	782d0409-2385-468a-8395-beabf815ccc6.FPKM.txt.gz	Transcriptome Profiling	Gene Expression Quantification	TCGA-BLCA	TCGA-DK-AA6Q	TCGA-DK-AA6Q-01A	Primary Tumor
6e02ef88-2eb8-4e69-89c5-dd4647aacad8	c1d9c2de-c351-4f44-90c2-7ee6f0eaf6a4.FPKM.txt.gz	Transcriptome Profiling	Gene Expression Quantification	TCGA-BLCA	TCGA-UY-A78N	TCGA-UY-A78N-01A	Primary Tumor
427ff414-be23-4837-9393-ddd187e89fa5	2aa0ae87-9b93-4901-89aa-7cd45583cb3a.FPKM.txt.gz	Transcriptome Profiling	Gene Expression Quantification	TCGA-BLCA	TCGA-DK-AA75	TCGA-DK-AA75-01A	Primary Tumor
de8204cd-89a1-4884-ad91-5be1cadb85a6	de063a8c-8dc0-4301-af55-c92450020bbb.FPKM.txt.gz	Transcriptome Profiling	Gene Expression Quantification	TCGA-BLCA	TCGA-ZF-AA5P	TCGA-ZF-AA5P-01A	Primary Tumor
dbb95fcc-1719-4be5-adea-9e32c31bf853	585ce2ea-045e-4aef-b005-e89709a042d7.FPKM.txt.gz	Transcriptome Profiling	Gene Expression Quantification	TCGA-BLCA	TCGA-GC-A3WC	TCGA-GC-A3WC-01A	Primary Tumor
09c72b03-2aff-4569-90da-7b262a3bdecf	9c2fda9c-7daa-40f8-8158-b5fe369d055a.FPKM.txt.gz	Transcriptome Profiling	Gene Expression Quantification	TCGA-BLCA	TCGA-K4-A4AC	TCGA-K4-A4AC-01A	Primary Tumor
902ab165-d241-48a9-8434-bacb64b73f13	fc2f3a9d-d7b4-4bef-9474-a892d77d4124.FPKM.txt.gz	Transcriptome Profiling	Gene Expression Quantification	TCGA-BLCA	TCGA-FD-A3SL	TCGA-FD-A3SL-01A	Primary Tumor
53b9958f-7bef-458c-8db9-12b3054de90f	3b54924c-24e6-4cad-a930-f5450ec8de23.FPKM.txt.gz	Transcriptome Profiling	Gene Expression Quantification	TCGA-BLCA	TCGA-K4-A5RH	TCGA-K4-A5RH-01A	Primary Tumor
16f9ff46-b641-43a2-94cf-d0c144512e86	e8881b73-9739-4bf3-b1f7-b6724fadbdd7.FPKM.txt.gz	Transcriptome Profiling	Gene Expression Quantification	TCGA-BLCA	TCGA-FD-A5C1	TCGA-FD-A5C1-01A	Primary Tumor
30f7c07d-32f3-4148-9309-21a193bae631	dd1d19b2-681b-447b-b16f-f9b0bf4f4c30.FPKM.txt.gz	Transcriptome Profiling	Gene Expression Quantification	TCGA-BLCA	TCGA-BL-A13J	TCGA-BL-A13J-01A	Primary Tumor
3b8b08de-3a5c-44bb-8322-02bc69171aad	817a5168-1b30-4d30-ab20-609769815d4c.FPKM.txt.gz	Transcriptome Profiling	Gene Expression Quantification	TCGA-BLCA	TCGA-XF-AAN7	TCGA-XF-AAN7-01A	Primary Tumor
28452156-87e8-4237-b15b-e7c5a1069221	7cd3f052-f437-4079-b205-69e2f1e60d0a.FPKM.txt.gz	Transcriptome Profiling	Gene Expression Quantification	TCGA-BLCA	TCGA-2F-A9KO	TCGA-2F-A9KO-01A	Primary Tumor
ca749901-193d-448b-a515-37281fd0005b	02eef730-a48f-444d-a755-a83bc31845da.FPKM.txt.gz	Transcriptome Profiling	Gene Expression Quantification	TCGA-BLCA	TCGA-DK-A3IM	TCGA-DK-A3IM-01A	Primary Tumor
39ea4744-574f-49e8-b860-7fb0256ac6b6	b719e8c8-3c22-4822-b551-c1b337704d99.FPKM.txt.gz	Transcriptome Profiling	Gene Expression Quantification	TCGA-BLCA	TCGA-FD-A3SS	TCGA-FD-A3SS-01A	Primary Tumor
250d324a-9d94-45ee-ad9c-93e10a797216	5f7906a7-ef21-45e5-b974-3f506dfa7467.FPKM.txt.gz	Transcriptome Profiling	Gene Expression Quantification	TCGA-BLCA	TCGA-UY-A9PE	TCGA-UY-A9PE-01A	Primary Tumor
a29619d2-9db0-4be2-9874-68fe12c96db5	07fc096b-52e7-4d70-add0-07911843d0a5.FPKM.txt.gz	Transcriptome Profiling	Gene Expression Quantification	TCGA-BLCA	TCGA-GV-A40E	TCGA-GV-A40E-01A	Primary Tumor
cedfcd63-cc94-46a4-821c-95b4be240111	34dbf011-cc93-4188-97c5-e5ade331435c.FPKM.txt.gz	Transcriptome Profiling	Gene Expression Quantification	TCGA-BLCA	TCGA-BT-A2LD	TCGA-BT-A2LD-01A	Primary Tumor
5b19c12e-7392-4f63-90ca-ad6d0d34033a	79351170-4d3c-46ec-8852-b7e702573bb1.FPKM.txt.gz	Transcriptome Profiling	Gene Expression Quantification	TCGA-BLCA	TCGA-UY-A9PD	TCGA-UY-A9PD-01A	Primary Tumor
f856dab3-a47b-4b3a-bb1e-24ec3ba6d458	5b341f38-0882-4a42-814b-bb8d614d82e7.FPKM.txt.gz	Transcriptome Profiling	Gene Expression Quantification	TCGA-BLCA	TCGA-DK-A3IQ	TCGA-DK-A3IQ-01A	Primary Tumor
845ec2cc-03a1-4061-86f9-7a39d5960f5b	982a23b0-6f0b-4bde-b722-978acf79f39b.FPKM.txt.gz	Transcriptome Profiling	Gene Expression Quantification	TCGA-BLCA	TCGA-E7-A4XJ	TCGA-E7-A4XJ-01A	Primary Tumor
39aa0aaa-e4bf-4e93-91ab-565b896f2c51	6c490675-8eb5-4f77-82be-008585cd8192.FPKM.txt.gz	Transcriptome Profiling	Gene Expression Quantification	TCGA-BLCA	TCGA-XF-A9T6	TCGA-XF-A9T6-01A	Primary Tumor
510126b8-c41a-47a1-a68c-1459e6fd2acf	56d2961d-f2c2-4f08-b299-7cd4e0e57da8.FPKM.txt.gz	Transcriptome Profiling	Gene Expression Quantification	TCGA-BLCA	TCGA-FD-A43Y	TCGA-FD-A43Y-01A	Primary Tumor
d1288b97-f61c-4573-b7a2-e5e3fb7635eb	aa1141f7-6c85-4676-bfa1-4782594b0b48.FPKM.txt.gz	Transcriptome Profiling	Gene Expression Quantification	TCGA-BLCA	TCGA-S5-AA26	TCGA-S5-AA26-01A	Primary Tumor
5d2afdc1-d257-46d1-93a2-1704e4b0996f	0b6a6da5-cbd8-49e6-967a-95652031439d.FPKM.txt.gz	Transcriptome Profiling	Gene Expression Quantification	TCGA-BLCA	TCGA-YC-A9TC	TCGA-YC-A9TC-01A	Primary Tumor
1dcf0187-5cda-47f0-a3b8-5ac0e7d8cfd0	2f3d6852-161a-4f58-a4bd-26dc7589c92d.FPKM.txt.gz	Transcriptome Profiling	Gene Expression Quantification	TCGA-BLCA	TCGA-GV-A3QG	TCGA-GV-A3QG-01A	Primary Tumor
d38b6be0-6e2d-467f-89ea-c2f50f1017f4	3a2e1ad4-3e9f-4cf5-99ef-007c33a53b48.FPKM.txt.gz	Transcriptome Profiling	Gene Expression Quantification	TCGA-BLCA	TCGA-K4-A6FZ	TCGA-K4-A6FZ-01A	Primary Tumor
dd07f4ee-6dc2-4ae7-bc0f-6e5c98abdf0f	c02741cf-f103-411b-8bac-32138b8f26e5.FPKM.txt.gz	Transcriptome Profiling	Gene Expression Quantification	TCGA-BLCA	TCGA-KQ-A41R	TCGA-KQ-A41R-01A	Primary Tumor
661686b1-536c-40d2-ab92-d79c3fa30e39	fda0a4e8-9897-43d1-9914-f4d6022e6248.FPKM.txt.gz	Transcriptome Profiling	Gene Expression Quantification	TCGA-BLCA	TCGA-DK-AA6M	TCGA-DK-AA6M-01A	Primary Tumor
04a9703a-0ea9-481a-960b-611294572ac0	9997a399-7d9c-4a88-beb6-5643cdc32ef6.FPKM.txt.gz	Transcriptome Profiling	Gene Expression Quantification	TCGA-BLCA	TCGA-ZF-AA52	TCGA-ZF-AA52-01A	Primary Tumor
ba12191b-7641-4aca-9734-db9c8e08d78a	e4d255ef-063c-4b98-9187-cfc8ac241717.FPKM.txt.gz	Transcriptome Profiling	Gene Expression Quantification	TCGA-BLCA	TCGA-K4-A5RJ	TCGA-K4-A5RJ-01A	Primary Tumor
c1aa6521-0387-43e0-b9d6-ad99183910d2	3025ad45-1d29-4c05-b90f-3d4a348c82c6.FPKM.txt.gz	Transcriptome Profiling	Gene Expression Quantification	TCGA-BLCA	TCGA-HQ-A5ND	TCGA-HQ-A5ND-01A	Primary Tumor
2fabfd27-29a8-4fb4-b4f0-0e684e4600c5	ffd68836-6dcf-4965-8799-970e6eaf885c.FPKM.txt.gz	Transcriptome Profiling	Gene Expression Quantification	TCGA-BLCA	TCGA-BT-A3PK	TCGA-BT-A3PK-01A	Primary Tumor
a33d29b3-1ec8-4f1f-a4f5-8f0c4865ac5b	ca2d4e75-ff39-41bd-9357-c096f697c7ec.FPKM.txt.gz	Transcriptome Profiling	Gene Expression Quantification	TCGA-BLCA	TCGA-FD-A3N6	TCGA-FD-A3N6-01A	Primary Tumor
8884284f-28e2-4d1f-b706-24e80a3e4039	be992bf3-efe9-47ef-a37c-890bb0a76ae7.FPKM.txt.gz	Transcriptome Profiling	Gene Expression Quantification	TCGA-BLCA	TCGA-UY-A78P	TCGA-UY-A78P-01A	Primary Tumor
4e18ff4c-d93e-4289-91a1-e7618a171a92	26590bb6-10f5-4c18-8706-d2ed89727038.FPKM.txt.gz	Transcriptome Profiling	Gene Expression Quantification	TCGA-BLCA	TCGA-BT-A20Q	TCGA-BT-A20Q-01A	Primary Tumor
ca141a6e-3636-4421-b897-cbd2c4ae9a63	b6b39b8d-9072-4a01-b48b-0bbd77760bec.FPKM.txt.gz	Transcriptome Profiling	Gene Expression Quantification	TCGA-BLCA	TCGA-CU-A0YR	TCGA-CU-A0YR-01A	Primary Tumor
cfc50de6-08f8-4fb3-96a4-5f56fc7a1cba	b688a335-231c-42a5-9c00-c10584ba1d2b.FPKM.txt.gz	Transcriptome Profiling	Gene Expression Quantification	TCGA-BLCA	TCGA-SY-A9G5	TCGA-SY-A9G5-01A	Primary Tumor
ddd79222-2d52-42a3-a2b7-e4948d81a67e	c947395a-e0f1-4539-8f56-9c569f01821b.FPKM.txt.gz	Transcriptome Profiling	Gene Expression Quantification	TCGA-BLCA	TCGA-4Z-AA84	TCGA-4Z-AA84-01A	Primary Tumor
4d53906b-143b-463f-b6dd-091b0ebc5033	9ae0ab75-bcb7-40e2-b987-2f14f8d254dc.FPKM.txt.gz	Transcriptome Profiling	Gene Expression Quantification	TCGA-BLCA	TCGA-4Z-AA7Q	TCGA-4Z-AA7Q-01A	Primary Tumor
3e539325-db8f-4bbd-adc3-215c4bd75eb4	c9520c73-df8d-44a0-a1e5-e5d70695b002.FPKM.txt.gz	Transcriptome Profiling	Gene Expression Quantification	TCGA-BLCA	TCGA-FD-A5BT	TCGA-FD-A5BT-01A	Primary Tumor
af8ecf9c-b706-40f8-9f23-4389ccaf15eb	06b37211-10dc-42e6-baf9-677f337c1c31.FPKM.txt.gz	Transcriptome Profiling	Gene Expression Quantification	TCGA-BLCA	TCGA-CF-A27C	TCGA-CF-A27C-01A	Primary Tumor
b6a967fe-adc2-4520-8a76-a4db12c4abfa	66569cc4-a8ef-4686-871f-497c95bbe8e8.FPKM.txt.gz	Transcriptome Profiling	Gene Expression Quantification	TCGA-BLCA	TCGA-E7-A6MF	TCGA-E7-A6MF-01A	Primary Tumor
65494cd0-9109-4c0a-96c1-f07c7e042d43	ff624a77-3815-481d-b351-0e810648dfd4.FPKM.txt.gz	Transcriptome Profiling	Gene Expression Quantification	TCGA-BLCA	TCGA-FD-A6TF	TCGA-FD-A6TF-01A	Primary Tumor
16023b80-53ba-4f86-8b48-69222780a690	8bfe9916-987b-445b-8ca0-1cac3e5df2a9.FPKM.txt.gz	Transcriptome Profiling	Gene Expression Quantification	TCGA-BLCA	TCGA-XF-AAMR	TCGA-XF-AAMR-01A	Primary Tumor
f72002db-8267-406c-9480-e8572baaa558	944e47ef-da39-4159-8298-3971c72c97cd.FPKM.txt.gz	Transcriptome Profiling	Gene Expression Quantification	TCGA-BLCA	TCGA-XF-A8HF	TCGA-XF-A8HF-01A	Primary Tumor
87ddd5ed-b785-4d66-8ef1-8a63bf9d6906	694e84fe-2af3-4b41-a3d1-09fb324fa6eb.FPKM.txt.gz	Transcriptome Profiling	Gene Expression Quantification	TCGA-BLCA	TCGA-ZF-AA4U	TCGA-ZF-AA4U-01A	Primary Tumor
5a537b6f-35d5-4db6-9334-3aeccb200e40	695edbe7-d46a-433f-9ae8-a8978a19a320.FPKM.txt.gz	Transcriptome Profiling	Gene Expression Quantification	TCGA-BLCA	TCGA-E7-A97Q	TCGA-E7-A97Q-01A	Primary Tumor
74cdc083-bd50-47ed-b1ee-c9912ff7235f	1feeca15-6ac2-4db2-b667-1a4a65f9a5de.FPKM.txt.gz	Transcriptome Profiling	Gene Expression Quantification	TCGA-BLCA	TCGA-ZF-A9R0	TCGA-ZF-A9R0-01A	Primary Tumor
8a01b946-ce68-466d-908d-06a26af18067	17a1bd88-a4c7-446f-8097-3a5142d0f5b9.FPKM.txt.gz	Transcriptome Profiling	Gene Expression Quantification	TCGA-BLCA	TCGA-FD-A43S	TCGA-FD-A43S-01A	Primary Tumor
4b898eb5-30e2-47ba-9b60-8ada3f25156f	40e23210-e626-4818-88f8-053adcbb75a2.FPKM.txt.gz	Transcriptome Profiling	Gene Expression Quantification	TCGA-BLCA	TCGA-XF-A8HG	TCGA-XF-A8HG-01A	Primary Tumor
4c3770a6-5b51-4f00-828d-6011cc96a6ae	15ed73ff-f2e4-467a-aa1c-7a89a3b1171e.FPKM.txt.gz	Transcriptome Profiling	Gene Expression Quantification	TCGA-BLCA	TCGA-K4-A83P	TCGA-K4-A83P-01A	Primary Tumor
dd7b4656-22ea-41dd-b812-fa3d94004258	e7b8a025-567a-4fb4-ab87-2820dfc62382.FPKM.txt.gz	Transcriptome Profiling	Gene Expression Quantification	TCGA-BLCA	TCGA-GD-A2C5	TCGA-GD-A2C5-01A	Primary Tumor
f1d1a650-3870-44c2-b090-94652332dbf4	df7aeb83-6be5-46d4-b218-7335608c2596.FPKM.txt.gz	Transcriptome Profiling	Gene Expression Quantification	TCGA-BLCA	TCGA-XF-AAMX	TCGA-XF-AAMX-01A	Primary Tumor
ef0022ba-748f-4b1f-a632-c7f63407fa46	844c1614-007b-41eb-89ac-e81667c98743.FPKM.txt.gz	Transcriptome Profiling	Gene Expression Quantification	TCGA-BLCA	TCGA-DK-A1AE	TCGA-DK-A1AE-01A	Primary Tumor
682d0191-7db3-42cd-ad9d-2b95bd3d17b7	bf483062-780d-4b23-9fad-3fd5790003dd.FPKM.txt.gz	Transcriptome Profiling	Gene Expression Quantification	TCGA-BLCA	TCGA-FJ-A3ZE	TCGA-FJ-A3ZE-01A	Primary Tumor
0351b811-1413-46f2-a8c1-97c6e493e020	9962ac22-d790-40ae-a9bb-94d117a188cb.FPKM.txt.gz	Transcriptome Profiling	Gene Expression Quantification	TCGA-BLCA	TCGA-DK-A2I1	TCGA-DK-A2I1-01A	Primary Tumor
1d818bfa-4a51-4396-98c4-6b5486ea7160	4a4aab5b-ba1f-4bd1-ad05-eba7d186ca13.FPKM.txt.gz	Transcriptome Profiling	Gene Expression Quantification	TCGA-BLCA	TCGA-DK-A6B0	TCGA-DK-A6B0-01A	Primary Tumor
778b4fb1-7af7-4c81-ab78-2b5e723154e1	719df11d-29e7-4e41-b276-d45e72b2de51.FPKM.txt.gz	Transcriptome Profiling	Gene Expression Quantification	TCGA-BLCA	TCGA-FD-A5BR	TCGA-FD-A5BR-01A	Primary Tumor
069d3fda-a2a6-4481-af78-835358b37c9f	11571d6e-b840-4492-9bd4-700a925d83ea.FPKM.txt.gz	Transcriptome Profiling	Gene Expression Quantification	TCGA-BLCA	TCGA-BT-A20U	TCGA-BT-A20U-11A	Solid Tissue Normal
e1002171-be53-4723-8e96-7e106ccb1f2c	482f8985-06ea-4eb1-b38c-8793cacb5e03.FPKM.txt.gz	Transcriptome Profiling	Gene Expression Quantification	TCGA-BLCA	TCGA-GD-A3OP	TCGA-GD-A3OP-01A	Primary Tumor
b05b0af7-f466-4d9d-aab2-1f1f7d1cd9e4	bafde7f6-9776-4008-be46-38f25b288097.FPKM.txt.gz	Transcriptome Profiling	Gene Expression Quantification	TCGA-BLCA	TCGA-KQ-A41P	TCGA-KQ-A41P-01A	Primary Tumor
19a72034-2a55-44b5-9cd2-98fcb76f492f	eb9a898e-1153-44e8-bc91-73d923169672.FPKM.txt.gz	Transcriptome Profiling	Gene Expression Quantification	TCGA-BLCA	TCGA-UY-A9PH	TCGA-UY-A9PH-01A	Primary Tumor
36759a30-6071-45e6-bc40-5c9494655411	da9ac33a-cbad-4864-b545-0cdd2ebf24c2.FPKM.txt.gz	Transcriptome Profiling	Gene Expression Quantification	TCGA-BLCA	TCGA-FD-A5BY	TCGA-FD-A5BY-01A	Primary Tumor
77ef3f0b-4a5a-48ea-9583-0081eb426e95	ded3d643-44c9-4c09-b26c-58ff45e39e59.FPKM.txt.gz	Transcriptome Profiling	Gene Expression Quantification	TCGA-BLCA	TCGA-K4-A3WU	TCGA-K4-A3WU-01B	Primary Tumor
dd7b30f6-5554-4536-8709-a2a80e40ddb5	6c0d24b4-b01c-4262-bf0d-60a4c4c11087.FPKM.txt.gz	Transcriptome Profiling	Gene Expression Quantification	TCGA-BLCA	TCGA-FD-A3SJ	TCGA-FD-A3SJ-01A	Primary Tumor
97815873-1491-417f-9ac6-c9f869170321	ca3f7cb1-036f-4fec-8b52-c616a8fac489.FPKM.txt.gz	Transcriptome Profiling	Gene Expression Quantification	TCGA-BLCA	TCGA-E7-A519	TCGA-E7-A519-01A	Primary Tumor
f9dc9110-41c6-4444-8aca-b7e1ad9d8ed9	4ba6105e-9e64-4ce3-87ca-31e0d009bbb4.FPKM.txt.gz	Transcriptome Profiling	Gene Expression Quantification	TCGA-BLCA	TCGA-DK-A3IU	TCGA-DK-A3IU-01A	Primary Tumor
5cfe92cb-f29c-4117-aa0f-d94f51e189d8	857ff1e4-0239-4f20-a6df-b4047660055d.FPKM.txt.gz	Transcriptome Profiling	Gene Expression Quantification	TCGA-BLCA	TCGA-XF-A9T0	TCGA-XF-A9T0-01A	Primary Tumor
07578567-0968-480e-a72f-514b905fcdcf	08a33147-7fc0-4d51-882f-2562db269b2c.FPKM.txt.gz	Transcriptome Profiling	Gene Expression Quantification	TCGA-BLCA	TCGA-YF-AA3M	TCGA-YF-AA3M-01A	Primary Tumor
72e614ca-e114-4321-b2ef-593f8b3d9ea2	7e81acaf-fbcd-4561-8749-536ad12ba5f3.FPKM.txt.gz	Transcriptome Profiling	Gene Expression Quantification	TCGA-BLCA	TCGA-4Z-AA7Y	TCGA-4Z-AA7Y-01A	Primary Tumor
7d3cd6f8-76ca-493b-91db-8b52bd07eee8	d4b81c99-3e09-41b5-b4df-2d7c611fcc73.FPKM.txt.gz	Transcriptome Profiling	Gene Expression Quantification	TCGA-BLCA	TCGA-BT-A20W	TCGA-BT-A20W-11A	Solid Tissue Normal
13863d45-ce1d-4bd6-a284-dbeeddaa109a	7fdb1ca4-9bcd-418a-8bb6-681fdfd98288.FPKM.txt.gz	Transcriptome Profiling	Gene Expression Quantification	TCGA-BLCA	TCGA-KQ-A41Q	TCGA-KQ-A41Q-01A	Primary Tumor
8772cc4c-209e-4e22-9f5c-09aca7b96711	75ce85f0-a6cc-4d85-9f4a-27e7e328dc3e.FPKM.txt.gz	Transcriptome Profiling	Gene Expression Quantification	TCGA-BLCA	TCGA-FD-A3SP	TCGA-FD-A3SP-01A	Primary Tumor
33c88faa-7e57-461a-893f-8e899f5cd20d	8ba209cf-5a74-4e51-8991-ed5b1e5c3ce4.FPKM.txt.gz	Transcriptome Profiling	Gene Expression Quantification	TCGA-BLCA	TCGA-GC-A6I3	TCGA-GC-A6I3-01A	Primary Tumor
1ebe8b97-58d6-4594-a12d-427de0b6026c	47371d44-7d65-43af-a207-4e25ae47204f.FPKM.txt.gz	Transcriptome Profiling	Gene Expression Quantification	TCGA-BLCA	TCGA-4Z-AA80	TCGA-4Z-AA80-01A	Primary Tumor
a7fe34c7-cf63-43d2-b398-e1b952744a34	11233a5a-7e02-47b8-a50d-2b306d67a93b.FPKM.txt.gz	Transcriptome Profiling	Gene Expression Quantification	TCGA-BLCA	TCGA-G2-A3IE	TCGA-G2-A3IE-01A	Primary Tumor
8a5bd5bf-476c-420b-85fd-da679529bc54	c80c2250-6668-43d3-bb2a-882e039fb2c6.FPKM.txt.gz	Transcriptome Profiling	Gene Expression Quantification	TCGA-BLCA	TCGA-CF-A9FF	TCGA-CF-A9FF-01A	Primary Tumor
269ecb61-651e-49b5-bc26-11a7b85ab6a6	6f0c806c-0ac3-471e-9f30-1c43ac548f0d.FPKM.txt.gz	Transcriptome Profiling	Gene Expression Quantification	TCGA-BLCA	TCGA-XF-A9ST	TCGA-XF-A9ST-01A	Primary Tumor
677ef03e-5423-4b05-83ca-b7cb0de03906	83a8e225-80e3-4d0f-8aa5-cef4828933ae.FPKM.txt.gz	Transcriptome Profiling	Gene Expression Quantification	TCGA-BLCA	TCGA-DK-A6B5	TCGA-DK-A6B5-01A	Primary Tumor
04019c8e-5f18-4a62-a59b-f4c7f6d9a5db	ac221a46-de94-4e57-9901-5d45e84cf4d0.FPKM.txt.gz	Transcriptome Profiling	Gene Expression Quantification	TCGA-BLCA	TCGA-GC-A3RC	TCGA-GC-A3RC-01A	Primary Tumor
05161b80-cc60-4c23-8acb-2191d84fd293	81e938b3-4387-4b94-a440-ce4206a66809.FPKM.txt.gz	Transcriptome Profiling	Gene Expression Quantification	TCGA-BLCA	TCGA-GV-A3QK	TCGA-GV-A3QK-01B	Primary Tumor
2b38fb61-d945-4318-a5a4-ffdcfb0e0dff	c5178a93-2f1b-4e20-b86c-97929a9dec68.FPKM.txt.gz	Transcriptome Profiling	Gene Expression Quantification	TCGA-BLCA	TCGA-CF-A1HS	TCGA-CF-A1HS-01A	Primary Tumor
e0db61d3-002a-4369-b81f-9e334342f7f2	86865850-1b95-41cc-a0ce-22b2bcaa1d22.FPKM.txt.gz	Transcriptome Profiling	Gene Expression Quantification	TCGA-BLCA	TCGA-DK-AA71	TCGA-DK-AA71-01A	Primary Tumor
c6e2bf7a-9664-42cc-a385-f8ce337a5bca	57fd6ef9-0c2f-48c5-9aeb-eff4726b1641.FPKM.txt.gz	Transcriptome Profiling	Gene Expression Quantification	TCGA-BLCA	TCGA-KQ-A41O	TCGA-KQ-A41O-01A	Primary Tumor
1edc7409-2d42-4d3e-89c8-3499bc364323	bd78f432-6c71-4307-b2a2-ad2c8cb80c6e.FPKM.txt.gz	Transcriptome Profiling	Gene Expression Quantification	TCGA-BLCA	TCGA-BL-A13I	TCGA-BL-A13I-01A	Primary Tumor
6f17ff8c-9184-48da-8ed6-3a9225b1fe67	5fe61ab5-d40f-4369-8166-d540a0e9b4df.FPKM.txt.gz	Transcriptome Profiling	Gene Expression Quantification	TCGA-BLCA	TCGA-E7-A677	TCGA-E7-A677-01A	Primary Tumor
8d57b918-8017-418b-ad8a-7972f9b70f0e	e9568b78-a371-42c0-88a0-813231c14aaf.FPKM.txt.gz	Transcriptome Profiling	Gene Expression Quantification	TCGA-BLCA	TCGA-DK-A6B1	TCGA-DK-A6B1-01A	Primary Tumor
f43b5fdc-445f-45da-a546-e00f5841b36e	fafbee16-e4fc-4f30-a1c4-a4aa03f5ece0.FPKM.txt.gz	Transcriptome Profiling	Gene Expression Quantification	TCGA-BLCA	TCGA-CF-A5U8	TCGA-CF-A5U8-01A	Primary Tumor
a770b827-5713-4d62-831e-1fd87abf2403	23e449b8-2d88-4820-8e5a-e010d0538d0a.FPKM.txt.gz	Transcriptome Profiling	Gene Expression Quantification	TCGA-BLCA	TCGA-GC-A3WC	TCGA-GC-A3WC-11A	Solid Tissue Normal
c15192c7-2c27-4af8-82a9-20494a2ed4dd	649c3bb0-8f5c-4371-b0ba-e1894aca8244.FPKM.txt.gz	Transcriptome Profiling	Gene Expression Quantification	TCGA-BLCA	TCGA-GU-AATO	TCGA-GU-AATO-01A	Primary Tumor
8e3ed86a-0709-45bc-b167-262223e55752	16ac1a9e-3ae4-4fa6-9fff-e0efaaabe9c9.FPKM.txt.gz	Transcriptome Profiling	Gene Expression Quantification	TCGA-BLCA	TCGA-CF-A9FH	TCGA-CF-A9FH-01A	Primary Tumor
59a36833-fe21-4835-a3d6-6cb01b557205	3278ba63-a2b0-414a-baf0-01d37f24d71d.FPKM.txt.gz	Transcriptome Profiling	Gene Expression Quantification	TCGA-BLCA	TCGA-FD-A6TG	TCGA-FD-A6TG-01A	Primary Tumor
5e5e9e73-1a7d-4548-a695-b2eefc27e682	590580de-17b7-441c-9701-f17034fb3fda.FPKM.txt.gz	Transcriptome Profiling	Gene Expression Quantification	TCGA-BLCA	TCGA-4Z-AA7O	TCGA-4Z-AA7O-01A	Primary Tumor
2bb739a6-1d9b-4415-a2fb-0ed9331df5ac	f360f886-9780-4578-b2bf-9fd791c02d9e.FPKM.txt.gz	Transcriptome Profiling	Gene Expression Quantification	TCGA-BLCA	TCGA-GV-A3QI	TCGA-GV-A3QI-01A	Primary Tumor
28d6583e-0435-441a-a76b-248f0bf6a784	8513e464-f8f9-42bf-ae6f-fe897fffa508.FPKM.txt.gz	Transcriptome Profiling	Gene Expression Quantification	TCGA-BLCA	TCGA-DK-A6AV	TCGA-DK-A6AV-01A	Primary Tumor
fd2233f7-73c7-4486-beef-82a1d9781c9e	069bb049-794f-474e-8238-9132c2b57a8f.FPKM.txt.gz	Transcriptome Profiling	Gene Expression Quantification	TCGA-BLCA	TCGA-DK-A1A3	TCGA-DK-A1A3-01A	Primary Tumor
7565cf39-57e1-4ce5-852a-635247d9150b	749d2d3e-a2bd-4f3e-a3fa-22a7e0a3ee9c.FPKM.txt.gz	Transcriptome Profiling	Gene Expression Quantification	TCGA-BLCA	TCGA-GD-A6C6	TCGA-GD-A6C6-01A	Primary Tumor
cc36692b-7cf1-4865-9e1d-0d65804a374b	1ba61e5e-da39-4d95-a091-8a49a71b716b.FPKM.txt.gz	Transcriptome Profiling	Gene Expression Quantification	TCGA-BLCA	TCGA-GC-A3RD	TCGA-GC-A3RD-01A	Primary Tumor
c5129441-ade5-42c9-9da7-fa652b63ed9f	e8fd8597-6516-4f80-89e2-1dd1a3d50f56.FPKM.txt.gz	Transcriptome Profiling	Gene Expression Quantification	TCGA-BLCA	TCGA-BT-A20R	TCGA-BT-A20R-01A	Primary Tumor
